# Supplementary material for: Global emergence of double and multi-carbapenemase producing organisms: epidemiology, clinical significance, and evolutionary benefits on antimicrobial resistance and virulence
Source: Microbiol Spectr. 2024 Jun 11;12(7):e00008-24. doi: 10.1128/spectrum.00008-24 (PMC11218513; doi:10.1128/spectrum.00008-24)
Supplement: Table S1 — Carbapenemase subtypes present. [file spectrum.00008-24-s0002.xlsx]

## Sheet: Sheet1
		Legend：The list of search terms and carbapenemase subtypes present in this study
		The search terms
		“double carbapenemases”
		“multiple carbapenemases”
		“co-occurrence AND carbapenemase”
		“co-producing AND carbapenemase”
		“co-harboring AND carbapenemase” “coexistence AND carbapenemase”
		“KPC AND NDM”
		“KPC AND OXA”
		“KPC AND VIM”
		“KPC AND IMP”
		“KPC AND GES”
		“NDM AND OXA”
		“NDM AND VIM”
		“NDM AND IMP”
		“NDM AND GES”
		“OXA AND VIM”
		“OXA AND IMP”
		“OXA AND GES”
		“VIM AND IMP”
		“VIM AND GES”
		“IMP AND GES”
		Carbapenemase subtypes present in this study
		KPC	NDM	OXA	VIM	IMP	GES
		KPC-2	NDM-1	OXA-23	VIM-1	IMP-1	GES-1
		KPC-3	NDM-2	OXA-48	VIM-1-like	IMP-4	GES-11
		KPC-4	NDM-4	OXA-48-like	VIM-2	IMP-8
		KPC-18	NDM-5	OXA-51	VIM-2-like	IMP-18
			NDM-7	OXA-51-like	VIM-4	IMP-26
			NDM-24	OXA-58	VIM-5
			NDM-25	OXA-72	VIM-19
				OXA-143	VIM-24
				OXA-162	VIM-48
				OXA-181	VIM-80
				OXA-232
				OXA-244
				OXA-420
				OXA-820
