# Supplementary material for: Global emergence of double and multi-carbapenemase producing organisms: epidemiology, clinical significance, and evolutionary benefits on antimicrobial resistance and virulence
Source: Microbiol Spectr. 2024 Jun 11;12(7):e00008-24. doi: 10.1128/spectrum.00008-24 (PMC11218513; doi:10.1128/spectrum.00008-24)
Supplement: Table S2 — Characteristics of 1,780 redundant carbapenemase-producing strains. [file spectrum.00008-24-s0003.xlsx]

## Sheet: Two carbapenemases
Legend: Characteristics of double carbapenemase-producing strains
Article order	Publication year	Isolate year	Species	Strain name	Isolate number	Carbapenemase 1	Carbapenemase 2	Carbapenemases combination	Specie Carbapenemase combination	MEM	IMP	ETP	Patient age (years）	Patient Sex	Sample type/Areas of strains isolated	Ward	Diagonosis	Treatment	Outcome	Country or regions	Sequence type	Citation
1	2009	2008-2009	Klebsiella pneumoniae	H-1406	1	KPC-2	VIM-1	KPC+VIM	Klebsiella pneumoniae-KPC+VIM	8	32	64	NA	NA	NA	ICU	severely ill	multiple courses of antibiotics, including carbapenems	NA	Greece		Emerging Klebsiella pneumoniae Isolates Coproducing KPC-2 and VIM-1 Carbapenemases
1	2009	2008-2009	Klebsiella pneumoniae	A-1797	1	KPC-2	VIM-1	KPC+VIM	Klebsiella pneumoniae-KPC+VIM	2	2	8	NA	NA	NA	ICU	severely ill	multiple courses of antibiotics, including carbapenems	NA	Greece		Emerging Klebsiella pneumoniae Isolates Coproducing KPC-2 and VIM-1 Carbapenemases
1	2009	2008-2009	Klebsiella pneumoniae	T-1780	1	KPC-2	VIM-1	KPC+VIM	Klebsiella pneumoniae-KPC+VIM	64	32	＞128	NA	NA	NA	ICU	severely ill	multiple courses of antibiotics, including carbapenems	NA	Greece		Emerging Klebsiella pneumoniae Isolates Coproducing KPC-2 and VIM-1 Carbapenemases
2	2010	2010	Acinetobacter baumannii	A28	1	NDM-1	OXA-23	NDM+OXA	Acinetobacter baumannii-NDM+OXA	＞512	＞512	NA	NA	NA	NA	ICU	NA	NA	NA	India		Coexistence of blaOXA-23 with blaNDM-1 and armA in clinical isolates of Acinetobacter baumannii from India
2	2010	2010	Acinetobacter baumannii	A32	1	NDM-1	OXA-23	NDM+OXA	Acinetobacter baumannii-NDM+OXA	＞512	＞512	NA	NA	NA	NA	ICU	NA	NA	NA	India		Coexistence of blaOXA-23 with blaNDM-1 and armA in clinical isolates of Acinetobacter baumannii from India
2	2010	2010	Acinetobacter baumannii	A36	1	NDM-1	OXA-23	NDM+OXA	Acinetobacter baumannii-NDM+OXA	＞512	＞512	NA	NA	NA	NA	ICU	NA	NA	NA	India		Coexistence of blaOXA-23 with blaNDM-1 and armA in clinical isolates of Acinetobacter baumannii from India
3	2010	2008	Klebsiella pneumoniae	KP1935	1	KPC-2	VIM-19	KPC+VIM	Klebsiella pneumoniae-KPC+VIM	16	32	64	64	female	NA	NA	urinary tract infection	NA	NA	Greece		Detection of the new metallo-b-lactamase VIM-19 along with KPC-2, CMY-2 and CTX-M-15 in Klebsiella pneumoniae
3	2010	2009	Klebsiella pneumoniae	Kpn240	1	KPC-2	VIM-1	KPC+VIM	Klebsiella pneumoniae-KPC+VIM	32	8	NA	NA	NA	NA	NA	NA	NA	NA	Greece		The ongoing challenge of acquired carbapenemases: a hospital outbreak of Klebsiella pneumoniae simultaneously producing VIM-1 and KPC-2
3	2010	2009	Klebsiella pneumoniae	Kpn956	1	KPC-2	VIM-1	KPC+VIM	Klebsiella pneumoniae-KPC+VIM	32	32	NA	NA	NA	NA	NA	NA	NA	NA	Greece		The ongoing challenge of acquired carbapenemases: a hospital outbreak of Klebsiella pneumoniae simultaneously producing VIM-1 and KPC-2
3	2010	2009	Klebsiella pneumoniae	Kpn47	1	KPC-2	VIM-1	KPC+VIM	Klebsiella pneumoniae-KPC+VIM	64	32	NA	NA	NA	NA	NA	NA	NA	NA	Greece		The ongoing challenge of acquired carbapenemases: a hospital outbreak of Klebsiella pneumoniae simultaneously producing VIM-1 and KPC-2
3	2010	2009	Klebsiella pneumoniae	Kpn56	1	KPC-2	VIM-1	KPC+VIM	Klebsiella pneumoniae-KPC+VIM	64	32	NA	NA	NA	NA	NA	NA	NA	NA	Greece		The ongoing challenge of acquired carbapenemases: a hospital outbreak of Klebsiella pneumoniae simultaneously producing VIM-1 and KPC-2
4	2010	2009	Klebsiella pneumoniae	C1954/09	1	KPC-2	VIM-1	KPC+VIM	Klebsiella pneumoniae-KPC+VIM	＞256	＞256	＞256	57	male	wound	NA	NA	surgical resection of small bowel and sigmoid colon；imipenem (11 days）, metronidazole (8 days） and netilmicin ( 8 days）	recovery	Greece		Emergence of Klebsiella pneumoniae carrying blaVIM and blaKPC genes
5	2010	2009	Klebsiella pneumoniae	KpB-1797	1	KPC-2	VIM-4	KPC+VIM	Klebsiella pneumoniae-KPC+VIM	4	16	32	NA	NA	NA	NA	NA	NA	NA	Greece	ST383	Emergence of Klebsiella pneumoniae of a novel sequence type (ST383） producing VIM-4, KPC-2 and CMY-4 β-lactamases.
6	2011	2009-2010	Klebsiella pneumoniae	NA	1	KPC-2	VIM-1	KPC+VIM	Klebsiella pneumoniae-KPC+VIM	1 ~≥64	1 ~≥64	4 ~≥64	NA	NA	NA	NA	NA	NA	NA	Greece	ST147	An update of the evolving epidemic of blaKPC-2-carrying Klebsiella pneumoniae in Greece (2009–10）
6	2011	2009-2010	Klebsiella pneumoniae	NA	1	KPC-2	VIM-1	KPC+VIM	Klebsiella pneumoniae-KPC+VIM	1 ~≥64	1 ~≥64	4 ~≥64	NA	NA	NA	NA	NA	NA	NA	Greece	ST323	An update of the evolving epidemic of blaKPC-2-carrying Klebsiella pneumoniae in Greece (2009–10）
6	2011	2009-2010	Klebsiella pneumoniae	NA	1	KPC-2	VIM-4	KPC+VIM	Klebsiella pneumoniae-KPC+VIM	1 ~≥64	1 ~≥64	4 ~≥64	NA	NA	NA	NA	NA	NA	NA	Greece	ST383	An update of the evolving epidemic of blaKPC-2-carrying Klebsiella pneumoniae in Greece (2009–10）
7	2011	2009	Enterobacter cloacae	Enterobacter cloacae Pd6.31	1	NDM-1	OXA-48	NDM+OXA	Enterobacter cloacae-NDM+OXA	NA	NA	＞4	NA	NA	NA	NA	NA	NA	NA	India	Ac	Increasing prevalence and dissemination of NDM-1 metallo-b-lactamase in India: data from the SMART study (2009）
7	2011	2009	Enterobacter cloacae	Enterobacter cloacae Pd6.32	1	NDM-1	OXA-48	NDM+OXA	Enterobacter cloacae-NDM+OXA	NA	NA	＞4	NA	NA	NA	NA	NA	NA	NA	India	Ac	Increasing prevalence and dissemination of NDM-1 metallo-b-lactamase in India: data from the SMART study (2009）
8	2011	2007	Klebsiella pneumoniae	243-16C	1	VIM-5	OXA-181	VIM+OXA	Klebsiella pneumoniae-VIM+OXA	4	4	8	NA	NA	NA	NA	NA	respiratory tract infection	NA	Kolkata ,India	NA	Early dissemination of NDM-1- and OXA-181-producing Enterobacteriaceae in Indian hospitalss: report from the SENTRY Antimicrobial Surveil- lance Program, 2006–2007
9	2011	NA	Acinetobacter baumannii	NA	66	OXA-23	IMP	OXA+IMP	Acinetobacter baumannii-OXA+IMP	NA	NA	NA	NA	NA	NA	NA	NA	NA	NA	Beijing, China		Coexistence of blaNDM-1 with the Prevalent blaOXA23 and blaIMP in Pan-drug Resistant Acinetobacter baumannii Isolates in China
10	2011	2008-2009	Klebsiella pneumoniae	K1	1	KPC-2	IMP-4	KPC+IMP	Klebsiella pneumoniae-KPC+IMP	3-＞32	NA	NA	3 –12 months old	NA	NA	NA	NA	imipenem or meropenem, carbenicillin, piperacillin/tazobactam, amoxicillin/clavulanic acid, cefepime and cefoperazone/sulbactam	NA	Wuhan，China		Coexistence of plasmid-mediated KPC-2 and IMP-4 carbapenemases in isolates of Klebsiella pneumoniae from China
11	2011	2008-2009	Klebsiella pneumoniae	K3	1	KPC-2	IMP-4	KPC+IMP	Klebsiella pneumoniae-KPC+IMP	3-＞32	NA	NA	3 –12 months old	NA	NA	NA	NA	imipenem or meropenem, carbenicillin, piperacillin/tazobactam, amoxicillin/clavulanic acid, cefepime and cefoperazone/sulbactam	NA	Wuhan，China		Coexistence of plasmid-mediated KPC-2 and IMP-4 carbapenemases in isolates of Klebsiella pneumoniae from China
12	2011	2008-2009	Klebsiella pneumoniae	K4	1	KPC-2	IMP-4	KPC+IMP	Klebsiella pneumoniae-KPC+IMP	3-＞32	NA	NA	3 –12 months old	NA	NA	NA	NA	imipenem or meropenem, carbenicillin, piperacillin/tazobactam, amoxicillin/clavulanic acid, cefepime and cefoperazone/sulbactam	NA	Wuhan，China		Coexistence of plasmid-mediated KPC-2 and IMP-4 carbapenemases in isolates of Klebsiella pneumoniae from China
13	2011	2009	Klebsiella oxytoca	fp10	1	KPC-2	IMP-8	KPC+IMP	Klebsiella oxytoca-KPC+IMP	NA	＞32	＞32	5	NA	stool	pediatric	acute leukemia and clinical infections ( bacteremia and perianal pus）	imipenem	NA	China		First Report of Klebsiella oxytoca Strain Coproducing KPC-2 and IMP-8 Carbapenemases
14	2011	2010	Klebsiella pneumoniae	patient 1	1	KPC-2	VIM-1	KPC+VIM	Klebsiella pneumoniae-KPC+VIM	＞8	＞8	NA	NA	NA	blood	ICU	Solid organ transplantation、Bloodstream infection	Tigecycline,colistin	died	Germany		Outbreak due to a Klebsiella pneumoniae strain harbouring KPC-2 and VIM-1 in a German university hospital, July 2010 to January 2011
15	2011	2010	Klebsiella pneumoniae	patient 2	1	KPC-2	VIM-1	KPC+VIM	Klebsiella pneumoniae-KPC+VIM	＞8	＞8	NA	NA	NA	Pleural fluid	ICU	Cancer、Pleural infection	Fosfomycin	died	Germany		Outbreak due to a Klebsiella pneumoniae strain harbouring KPC-2 and VIM-1 in a German university hospital, July 2010 to January 2011
16	2011	2010	Klebsiella pneumoniae	patient 3	1	KPC-2	VIM-1	KPC+VIM	Klebsiella pneumoniae-KPC+VIM	＞8	＞8	NA	NA	NA	blood	ICU	Solid organ transplantation、Bloodstream infection	Tigecycline,colistin	died	Germany		Outbreak due to a Klebsiella pneumoniae strain harbouring KPC-2 and VIM-1 in a German university hospital, July 2010 to January 2011
16	2011	2010	Klebsiella pneumoniae	patient 4	1	KPC-2	VIM-1	KPC+VIM	Klebsiella pneumoniae-KPC+VIM	＞8	＞8	NA	NA	NA	blood	ICU	Solid organ transplantation、Bloodstream infection	Colistin,amikacin	died	Germany		Outbreak due to a Klebsiella pneumoniae strain harbouring KPC-2 and VIM-1 in a German university hospital, July 2010 to January 2011
16	2011	2010	Klebsiella pneumoniae	patient 5	1	KPC-2	VIM-1	KPC+VIM	Klebsiella pneumoniae-KPC+VIM	＞8	＞8	NA	NA	NA	stool	ICU	Solid organ transplantation	none	alive	Germany		Outbreak due to a Klebsiella pneumoniae strain harbouring KPC-2 and VIM-1 in a German university hospital, July 2010 to January 2011
16	2011	2010	Klebsiella pneumoniae	patient 6	1	KPC-2	VIM-1	KPC+VIM	Klebsiella pneumoniae-KPC+VIM	＞8	＞8	NA	NA	NA	stool	ICU	Cancer	none	alive	Germany		Outbreak due to a Klebsiella pneumoniae strain harbouring KPC-2 and VIM-1 in a German university hospital, July 2010 to January 2011
16	2011	2010	Klebsiella pneumoniae	patient 7	1	KPC-2	VIM-1	KPC+VIM	Klebsiella pneumoniae-KPC+VIM	＞8	＞8	NA	NA	NA	tracheal	ICU	Solid organ transplantation、Bloodstream infection	Tigecycline,colistin, amikacin	died	Germany		Outbreak due to a Klebsiella pneumoniae strain harbouring KPC-2 and VIM-1 in a German university hospital, July 2010 to January 2011
17	2012	2010	Klebsiella pneumoniae	IR98	1	KPC-2	NDM-1	KPC+NDM	Klebsiella pneumoniae-KPC+NDM	128	256	NA	middle-aged	NA	urine	intensive care unit of a tertiary care	NA	NA	NA	India		Emergence of Klebsiella pneumoniae isolate co-producing NDM-1 with KPC-2 from India. J
18	2012	2009-2011	Klebsiella pneumoniae	sample ID：13	1	KPC-2	VIM-1	KPC+VIM	Klebsiella pneumoniae-KPC+VIM	≥16	≥16	NA	NA	NA	NA	ICU	NA	NA	NA	Italy	ST147	KPC-mediated resistance in Klebsiella pneumoniae in two hospitals in Padua, Italy, June 2009-December 2011: massive spreading of a KPC-3-encoding plasmid and involvement of non-intensive care units
18	2012	2009-2011	Klebsiella pneumoniae	sample ID：20	1	KPC-2	VIM-1	KPC+VIM	Klebsiella pneumoniae-KPC+VIM	≥16	≥16	NA	NA	NA	NA	ICU	NA	NA	NA	Italy	ST147	KPC-mediated resistance in Klebsiella pneumoniae in two hospitals in Padua, Italy, June 2009-December 2011: massive spreading of a KPC-3-encoding plasmid and involvement of non-intensive care units
18	2012	2009-2011	Klebsiella pneumoniae	sample ID：49	1	KPC-2	VIM-1	KPC+VIM	Klebsiella pneumoniae-KPC+VIM	≥16	≥16	NA	NA	NA	NA	ICU	NA	NA	NA	Italy	ST147	KPC-mediated resistance in Klebsiella pneumoniae in two hospitals in Padua, Italy, June 2009-December 2011: massive spreading of a KPC-3-encoding plasmid and involvement of non-intensive care units
19	2012	2010	Pseudomonas aeruginosa	Isolate 3386	1	KPC-2	VIM-2	KPC+VIM	Pseudomonas aeruginosa-KPC+VIM	＞64	＞64	＞64	49	female	lavages	NA	multiple comorbidities and end-stage renal disease、carbapenem-susceptible Pseudomonas aeruginosa intra-abdominal infection	meropenem	discharged	Colombia	ST111	First Report of a Pseudomonas aeruginosa Isolate Coharboring KPC and VIM Carbapenemases
20	2012	2009	Pseudomonas aeruginosa	W2PA9-42	1	KPC-2	IMP-18	KPC+IMP	Pseudomonas aeruginosa-KPC+IMP	NA	NA	NA	76	Female	urine and sputum	ICU	acute calculus cholecystitis、hypertensive	intravenous (i.v.静脉） hydration、piperacillin/tazobactam 3.375 g i.v. every 8 h (q8 h） and supplemental oxygen/ After :Fluconazole, vancomycin and ciprofloxacin→doripenem 250 mg i.v. q8 h、 polymyxin B 250 000 U i.v. every 12 h and amikacin 500 mg i.v. every 24 h	died	Puerto Rico , USA	NA	First report of a Pseudomonas aeruginosa clinical isolate coharbouring KPC-2 and IMP-18 carbapenemases
21	2012	2011	Acinetobacter baumannii	ANC4097	1	NDM-1	OXA-23	NDM+OXA	Acinetobacter baumannii-NDM+OXA	>32	>32	NA	elderly	NA	sputum	ICU	malignant tumour	NA	died	Czech Republic	ST1	Characterization of a multidrug resistant Acinetobacter baumannii strain carrying the blaNDM-1 and blaOXA-23 carbapenemase genes from the Czech Republic
22	2012	2011	Klebsiella pneumoniae	NA	1	NDM-1	OXA-181	NDM+OXA	Klebsiella pneumoniae-NDM+OXA	16	8	＞32	NA	NA	perineal	Urology	Diabetes	none	Improve	Sultanate of Oman	ST11	NDM-1, OXA-48 and OXA-181 carbapenemase-producing Enterobacteriaceae in Sultanate of Oman
23	2012	2010	Klebsiella pneumoniae	Kpn6617	1	KPC-2	IMP-4	KPC+IMP	Klebsiella pneumoniae-KPC+IMP	32	8	32	7	female	urine	Paediatrics Department	periodic episodes of fever; biliary atresia	aztreonam, etimicin, meropenem and fluconazole	NA	Wuhan，China	ST476	Characterization of a novel Klebsiella pneumoniae sequence type 476 carrying both blaKPC-2 and blaIMP-4
24	2012	2011	Acinetobacter baumannii	NA	1	NDM-1	OXA-23	NDM+OXA	Acinetobacter baumannii -NDM+OXA	32	64	NA	52	male	sputum	ICU	disturbance of consciousness, massive cerebral bleeding	1.0 g meropenem (a 1-h infusion three times a day）	transferred to an affiliated hospital to continue the supportive treatment	Japan	ST222	A case of NDM-1-producing Acinetobacter baumannii transferred fromIndia to Japan
25	2012	2010	Acinetobacter baumannii	JH	1	NDM-1	OXA-23	NDM+OXA	Acinetobacter baumannii-NDM+OXA+NDM+OXA	＞32	＞32	NA	NA	NA	Rectal swab	NA	NA	NA	NA	Switzerland	ST1	Dissemination of New Delhi metallo-b-lactamase-1-producing Acinetobacter baumannii in Europe
26	2013	2009-2010	Escherichia coli	patien 3	1	VIM-1	OXA-48	VIM+OXA	Escherichia coli-VIM+OXA	＞32	32	＞32	NA	NA	blood	Oncology	cancer	NA	NA	Egypt	ST101	Occurrence of OXA-48 and VIM-1 carbapenemase-producing Enterobacteriaceae in Egypt
27	2013	2011-2012	Citrobacter freundii	NA	1	KPC-2	IMP-8	KPC+IMP	Citrobacter freundii-KPC+IMP	NA	NA	NA	NA	NA	sputum	NA	NA	NA	NA	China		The prevalence of carbapenemase genes and plasmid-mediated quinolone resistance determinants in carbapenem-resistant Enterobacteriaceae from five teaching hospitals in central China
27	2013	2011-2012	Enterobacter cloacae	NA	2	KPC-2	IMP-26	KPC+IMP	Enterobacter cloacae-KPC+IMP	NA	NA	NA	NA	NA	sputum	NA	NA	NA	NA	China		The prevalence of carbapenemase genes and plasmid-mediated quinolone resistance determinants in carbapenem-resistant Enterobacteriaceae from five teaching hospitals in central China
27	2013	2011-2012	Enterobacter cloacae	NA	1	KPC-2	IMP-4	KPC+IMP	Enterobacter cloacae-KPC+IMP	NA	NA	NA	NA	NA	sputum	NA	NA	NA	NA	China		The prevalence of carbapenemase genes and plasmid-mediated quinolone resistance determinants in carbapenem-resistant Enterobacteriaceae from five teaching hospitals in central China
27	2013	2011-2012	Klebsiella oxytoca	NA	1	KPC-2	IMP-26	KPC+IMP	Klebsiella oxytoca-KPC+IMP	NA	NA	NA	NA	NA	sputum	NA	NA	NA	NA	China		The prevalence of carbapenemase genes and plasmid-mediated quinolone resistance determinants in carbapenem-resistant Enterobacteriaceae from five teaching hospitals in central China
27	2013	2011-2012	Klebsiella oxytoca	NA	1	KPC-2	IMP-4	KPC+IMP	Klebsiella oxytoca-KPC+IMP	NA	NA	NA	NA	NA	sputum	NA	NA	NA	NA	China		The prevalence of carbapenemase genes and plasmid-mediated quinolone resistance determinants in carbapenem-resistant Enterobacteriaceae from five teaching hospitals in central China
27	2013	2011-2012	Klebsiella oxytoca	NA	1	KPC-2	NDM-1	KPC+NDM	Klebsiella oxytoca-KPC+NDM	NA	NA	NA	NA	NA	sputum	NA	NA	NA	NA	China		The prevalence of carbapenemase genes and plasmid-mediated quinolone resistance determinants in carbapenem-resistant Enterobacteriaceae from five teaching hospitals in central China
27	2013	2011-2012	Klebsiella pneumoniae	KP26	1	KPC-2	IMP-26	KPC+IMP	Klebsiella pneumoniae-KPC+IMP	NA	NA	NA	NA	NA	sputum	NA	NA	NA	NA	China		The prevalence of carbapenemase genes and plasmid-mediated quinolone resistance determinants in carbapenem-resistant Enterobacteriaceae from five teaching hospitals in central China
27	2013	2011-2012	Klebsiella pneumoniae	KP27	1	KPC-2	IMP-26	KPC+IMP	Klebsiella pneumoniae-KPC+IMP	NA	NA	NA	NA	NA	sputum	NA	NA	NA	NA	China		The prevalence of carbapenemase genes and plasmid-mediated quinolone resistance determinants in carbapenem-resistant Enterobacteriaceae from five teaching hospitals in central China
27	2013	2011-2012	Klebsiella pneumoniae	KP31	1	KPC-2	IMP-26	KPC+IMP	Klebsiella pneumoniae-KPC+IMP	NA	NA	NA	NA	NA	sputum	NA	NA	NA	NA	China		The prevalence of carbapenemase genes and plasmid-mediated quinolone resistance determinants in carbapenem-resistant Enterobacteriaceae from five teaching hospitals in central China
27	2013	2011-2012	Klebsiella pneumoniae	KP8	1	KPC-2	IMP-4	KPC+IMP	Klebsiella pneumoniae-KPC+IMP	NA	NA	NA	NA	NA	sputum	NA	NA	NA	NA	China		The prevalence of carbapenemase genes and plasmid-mediated quinolone resistance determinants in carbapenem-resistant Enterobacteriaceae from five teaching hospitals in central China
28	2013	2012	Enterobacter cloacae	NA	1	NDM-1	IMP-26	NDM+IMP	Enterobacter cloacae-NDM+IMP	NA	64	32	NA	NA	sputum	Endocrinology department	NA	NA	NA	Chongqing, China	NA	Characterization of carbapenemases, extended spectrum b-lactamases and molecular epidemiology of carbapenem-non-susceptible Enterobacter cloacae in a Chinese hospital in Chongqing
29	2013	2011	Klebsiella pneumoniae	50531633	1	NDM-1	OXA-181	NDM+OXA	Klebsiella pneumoniae-NDM+OXA	>32	>32	>32	NA	NA	stool	NA	NA	NA	NA	Norway	ST525	Identification of Enterobacteriaceae isolates with OXA-48 and coproduction of OXA-181 and NDM-1 in Norway
30	2013	2011	Klebsiella pneumoniae	NO:6	1	NDM-1	OXA-181	NDM+OXA	Klebsiella pneumoniae-NDM+OXA	＞32	＞32	＞32	40	male	urine	Neurology	NA	second or third generation cephalosporins	NA	Romania	NA	First description of blaNDM-1, blaOXA-48, blaOXA-181 producing Enterobacteriaceae strains in Romania
31	2013	2012	Klebsiella pneumoniae	IOMTU 23	1	NDM-1	OXA-72	NDM+OXA	Klebsiella pneumoniae-NDM+OXA	32	16	NA	NA	NA	NA	NA	NA	NA	NA	Nepal		Dissemination of multidrug-resistant Klebsiella pneumoniae clinical isolates with various combinations of carbapenemases (NDM-1 and OXA-72） and 16S rRNA methylases (ArmA, RmtC and RmtF） in Nepal
31	2013	2012	Klebsiella pneumoniae	IOMTU 53	1	NDM-1	OXA-72	NDM+OXA	Klebsiella pneumoniae-NDM+OXA	32	32	NA	NA	NA	NA	NA	NA	NA	NA	Nepal		Dissemination of multidrug-resistant Klebsiella pneumoniae clinical isolates with various combinations of carbapenemases (NDM-1 and OXA-72） and 16S rRNA methylases (ArmA, RmtC and RmtF） in Nepal
31	2013	2012	Klebsiella pneumoniae	IOMTU 74	1	NDM-1	OXA-72	NDM+OXA	Klebsiella pneumoniae-NDM+OXA	8	4	NA	NA	NA	NA	NA	NA	NA	NA	Nepal		Dissemination of multidrug-resistant Klebsiella pneumoniae clinical isolates with various combinations of carbapenemases (NDM-1 and OXA-72） and 16S rRNA methylases (ArmA, RmtC and RmtF） in Nepal
31	2013	2012	Klebsiella pneumoniae	IOMTU 83	1	NDM-1	OXA-72	NDM+OXA	Klebsiella pneumoniae-NDM+OXA	32	32	NA	NA	NA	NA	NA	NA	NA	NA	Nepal		Dissemination of multidrug-resistant Klebsiella pneumoniae clinical isolates with various combinations of carbapenemases (NDM-1 and OXA-72） and 16S rRNA methylases (ArmA, RmtC and RmtF） in Nepal
31	2013	2012	Klebsiella pneumoniae	IOMTU 111	1	NDM-1	OXA-72	NDM+OXA	Klebsiella pneumoniae-NDM+OXA	32	16	NA	NA	NA	NA	NA	NA	NA	NA	Nepal		Dissemination of multidrug-resistant Klebsiella pneumoniae clinical isolates with various combinations of carbapenemases (NDM-1 and OXA-72） and 16S rRNA methylases (ArmA, RmtC and RmtF） in Nepal
31	2013	2012	Klebsiella pneumoniae	IOMTU 122	1	NDM-1	OXA-72	NDM+OXA	Klebsiella pneumoniae-NDM+OXA	16	16	NA	NA	NA	NA	NA	NA	NA	NA	Nepal		Dissemination of multidrug-resistant Klebsiella pneumoniae clinical isolates with various combinations of carbapenemases (NDM-1 and OXA-72） and 16S rRNA methylases (ArmA, RmtC and RmtF） in Nepal
31	2013	2012	Klebsiella pneumoniae	IOMTU 154	1	NDM-1	OXA-72	NDM+OXA	Klebsiella pneumoniae-NDM+OXA	32	16	NA	NA	NA	NA	NA	NA	NA	NA	Nepal		Dissemination of multidrug-resistant Klebsiella pneumoniae clinical isolates with various combinations of carbapenemases (NDM-1 and OXA-72） and 16S rRNA methylases (ArmA, RmtC and RmtF） in Nepal
32	2013	2012	Klebsiella pneumoniae	KP243	1	NDM-1	OXA-181	NDM+OXA	Klebsiella pneumoniae-NDM+OXA	>32	>32	>32	17	Female	tracheal	Intensive Care Unit	encephalitis	NA	NA	Singapore	ST29	Emergence of Klebsiella pneumoniae co-producing NDM-type and OXA-181 carbapenemases
32	2013	2012	Klebsiella pneumoniae	KP1053	1	NDM-5	OXA-181	NDM+OXA	Klebsiella pneumoniae-NDM+OXA	>32	>32	>32	5	Female	urine	NA	hydrocephalus and hypertensive crisis	NA	NA	Singapore	ST231	Emergence of Klebsiella pneumoniae co-producing NDM-type and OXA-181 carbapenemases
33	2013	2012	Klebsiella pneumoniae	NA	1	NDM-1	OXA-48	NDM+OXA	Klebsiella pneumoniae-NDM+OXA	NA	8(intermediate resistance）	NA	73	Female	pus	ICU	NA	NA	NA	Tunisia	ST11	Emergence of NDM-1 in Association with OXA-48 in Klebsiella pneumoniae from Tunisia
34	2013	2010-2011	Klebsiella pneumoniae	NA	1	NDM-1	OXA-48	NDM+OXA	Klebsiella pneumoniae-NDM+OXA	NA	NA	NA	NA	NA	stool	NA	NA	NA	NA	Turkey	NA	Molecular characterization of carbapenem-resistant Klebsiella pneumoniae in a tertiary university hospital in Turkey
36	2013	2011	Klebsiella pneumoniae	KP1/11	1	KPC-3	VIM-2	KPC+VIM	Klebsiella pneumoniae-KPC+VIM	＞8	＞8	NA	46	male	decubitus ulcer	Infectious Diseases Unit	Severe pneumonia	Colistin (3000 UI × 3 × day） 、Gentamicin topical use (80 mg × 4 × day）	Improve	Italy	ST258	Carbapenem-resistant Klebsiella pneumoniae harbouring blaKPC-3 and blaVIM-2 from central Italy
37	2013	2010	Klebsiella pneumoniae	isolate 3359	1	KPC-2	VIM-24	KPC+VIM	Klebsiella pneumoniae-KPC+VIM	≤0.5	2	NA	74	female	bronchial secretion	ICU	acute onset of an ischemic stroke、nosocomial pneumonia	piperacillin-tazobactam, cefepime, meropenem, and vancomycin	died	Colombia	ST20	Emergence of Klebsiella pneumoniae Coharboring KPC and VIM Carbapenemases in Colombia
38	2013	2012	Klebsiella pneumoniae	Isolate 3	1	KPC-2	VIM-1	KPC+VIM	Klebsiella pneumoniae-KPC+VIM	16	16	NA	62	female	Pancreatic tissue	ICU	Necrotizing pancreatitis	NA	NA	Bulgaria		First identification of KPC-2 and VIM-1 producing Klebsiella pneumoniae in Bulgaria
38	2013	2012	Klebsiella pneumoniae	Isolate 8	1	KPC-2	VIM-1	KPC+VIM	Klebsiella pneumoniae-KPC+VIM	16	16	NA	62	female	Pancreatic tissue	ICU	Necrotizing pancreatitis	NA	NA	Bulgaria		First identification of KPC-2 and VIM-1 producing Klebsiella pneumoniae in Bulgaria
39	2013	2008-2011	Klebsiella pneumoniae	K54	1	NDM-1	OXA-48	NDM+OXA	Klebsiella pneumoniae-NDM+OXA	16	32	＞32	NA	NA	NA	NA	NA	NA	NA	Lebanon		Underlying mechanisms of carbapenem resistance in extended-spectrum β-lactamase-producing Klebsiella pneumoniae and Escherichia coli isolates at a tertiary care centre in Lebanon: role of OXA-48 and NDM-1 carbapenemases
40	2014	2012	Acinetobacter junii	132390	1	NDM-1	OXA-58	NDM+OXA	Acinetobacter junii-NDM+OXA	R	R	NA	5-day-old	Female	stool	pediatric	NA	NA	NA	Palestine	NA	First Report of blaNDM and blaOXA-58 Coexistence in Acinetobacter junii
41	2014	2011	Klebsiella pneumoniae	U37	1	NDM-1	VIM-1	NDM+VIM	Klebsiella pneumoniae-NDM+VIM	16	16	64	NA	NA	urine	NA	NA	NA	NA	Nigeria	NA	High-level and novel mechanisms of carbapenem resistance in Gram- negative bacteria from tertiary hospitals in Nigeria
42	2014	2013	Klebsiella pneumoniae	AE-2247421	1	NDM-1	OXA-48	NDM+OXA	Klebsiella pneumoniae-NDM+OXA	≥16	4	≥8	54	male	stool	Intensive Care Unit	polytrauma	NA	discharged	Switzerland	ST101	Emergence of Klebsiella pneumoniae co-producing NDM-1, OXA-48, CTX-M-15, CMY-16, QnrA and ArmA in Switzerland
43	2014	2011	Pseudomonas aeruginosa	NA	1	KPC-2	VIM-2	KPC+VIM	Pseudomonas aeruginosa-KPC+VIM	32	64	NA	NA	NA	NA	NA	NA	hematopoietic stem cell transplanted	NA	Brazil	NA	Characterization of carbapenem-resistant Pseudomonas aeruginosa clinical isolates, carrying multiple genes coding for this antibiotic resistance
44	2014	2012	Pseudomonas aeruginosa	PP9	1	KPC-2	VIM-2	KPC+VIM	Pseudomonas aeruginosa-KPC+VIM	NA	NA	NA	NA	NA	NA	NA	NA	NA	NA	Colombia	ST111	Similar Frequencies of Pseudomonas aeruginosa Isolates Producing KPC and VIM Carbapenemases in Diverse Genetic Clones at Tertiary-Care Hospitals in Medellín, Colombia
44	2014	2013	Pseudomonas aeruginosa	PL35	1	KPC-2	VIM-2	KPC+VIM	Pseudomonas aeruginosa-KPC+VIM	NA	NA	NA	NA	NA	NA	NA	NA	NA	NA	Colombia	ST362	Similar Frequencies of Pseudomonas aeruginosa Isolates Producing KPC and VIM Carbapenemases in Diverse Genetic Clones at Tertiary-Care Hospitals in Medellín, Colombia
45	2014	2014	Klebsiella pneumoniae	NA	1	NDM-1	OXA-232	NDM+OXA	Klebsiella pneumoniae-NDM+OXA	>32	>32	>32	NA	NA	stool	Intensive Care Unit	acute respiratory failure	third-generation cephalosporin	NA	France	ST14	First case of multidrug-resistant blaNDM-1- and blaOXA-232-carrying Klebsiella pneumoniae and its probable cross-transmission in a French hospital
45	2014	2014	Klebsiella pneumoniae	NA	1	NDM-1	OXA-232	NDM+OXA	Klebsiella pneumoniae-NDM+OXA	NA	NA	NA	NA	NA	NA	Intensive Care Unit	acute respiratory failure	amoxicillin/clavulanic acid	NA	France	ST14	First case of multidrug-resistant blaNDM-1- and blaOXA-232-carrying Klebsiella pneumoniae and its probable cross-transmission in a French hospital
46	2014	2013	Klebsiella pneumoniae	NA	1	NDM-1	OXA-232	NDM+OXA	Klebsiella pneumoniae-NDM+OXA	NA	NA	NA	69	female	urine	NA	subarachnoid hemorrhage	The patient did not receive any antimicrobial drug therapy specific for these isolates because she was deemed to be only colonized with them in the urine	discharged to another long-term care facility	USA	ST14	Co-production of NDM-1 and OXA-232 by Klebsiella pneumoniae
47	2014	2013	Klebsiella pneumoniae	NA	2	KPC-2	NDM-1	KPC+NDM	Klebsiella pneumoniae-KPC+NDM	512	NA	NA	NA	NA	catheter tip	NA	NA	NA	NA	Pakistan		Co-existence of blaNDM-1 and blaKPC-2 in clinical isolates of Klebsiella pneumoniae from Pakistan
48	2014	2011-2013	Klebsiella pneumoniae	NA	6	NDM	OXA-48	NDM+OXA	Klebsiella pneumoniae-NDM+OXA	＞2	＞2	NA	NA	NA	NA	NA	NA	NA	NA	Saudi Arabia	NA	Molecular Characterization of Carbapenemase-Producing Escherichia coli and Klebsiella pneumoniae in the Countries of the Gulf Cooperation Council: Dominance of OXA-48 and NDM Producers
49	2014	2013	Klebsiella pneumoniae	PittNDM01	1	NDM-1	OXA-232	NDM+OXA	Klebsiella pneumoniae-NDM+OXA	NA	NA	NA	NA	NA	urine	NA	subarachnoid hemorrhage, fever	NA	NA	USA	ST14	Whole-Genome Assembly of Klebsiella pneumoniae Coproducing NDM-1 and OXA-232 Carbapenemases Using Single-Molecule, Real-Time Sequencing
50	2014	2011	Klebsiella pneumoniae	Kp8	1	KPC-2	IMP-4	KPC+IMP	Klebsiella pneumoniae-KPC+IMP	＞32	＞32	＞32	44	male	urine	burns unit	urinary tract infection	tigecycline+trimethoprim-sulfamethoxazole+ amikacin	Survived	Jiangxi, China	ST395	First description of NDM-1-, KPC-2-, VIM-2- and IMP-4-producing Klebsiella pneumoniae strains in a single Chinese teaching hospital
50	2014	2011	Klebsiella pneumoniae	Kp12	1	KPC-2	IMP-4	KPC+IMP	Klebsiella pneumoniae-KPC+IMP	＞32	＞32	＞32	43	male	wound	burns unit	Ulcerative colitis	none	died	Jiangxi, China	ST395	First description of NDM-1-, KPC-2-, VIM-2- and IMP-4-producing Klebsiella pneumoniae strains in a single Chinese teaching hospital
50	2014	2011	Klebsiella pneumoniae	Kp13	1	KPC-2	IMP-4	KPC+IMP	Klebsiella pneumoniae-KPC+IMP	＞32	＞32	＞32	35	Female	tracheal	burns unit	acute respiratory distress syndrome	amikacin+meropenem	died	Jiangxi, China	ST395	First description of NDM-1-, KPC-2-, VIM-2- and IMP-4-producing Klebsiella pneumoniae strains in a single Chinese teaching hospital
50	2014	2011	Klebsiella pneumoniae	Kp17	1	KPC-2	IMP-4	KPC+IMP	Klebsiella pneumoniae-KPC+IMP	＞32	＞32	＞32	26	Female	blood	burns unit	Septic shock	amikacin+meropenem	died	Jiangxi, China	ST395	First description of NDM-1-, KPC-2-, VIM-2- and IMP-4-producing Klebsiella pneumoniae strains in a single Chinese teaching hospital
50	2014	2011	Klebsiella pneumoniae	Kp16	1	KPC-2	IMP-4	KPC+IMP	Klebsiella pneumoniae-KPC+IMP	32	＞32	＞32	85	Female	urine	orthopaedics department	diabetes mellitus	tigecycline	Survived	Jiangxi, China	ST890	First description of NDM-1-, KPC-2-, VIM-2- and IMP-4-producing Klebsiella pneumoniae strains in a single Chinese teaching hospital
51	2014	2010	Acinetobacter nosocopialis	An1	1	NDM-1	OXA-23	NDM+OXA	Acinetobacter nosocopialis-NDM+OXA	64	128	＞256	25	male	sputum	ICU	Cerebral traum	TZP (piperacillin/tazobactam）, imipenem	died	Zhejiang,China	NA	Emergence of NDM-producing non-baumannii Acinetobacter spp. isolated from China
52	2014	2012	Klebsiella pneumoniae	Kpn922	1	NDM-1	IMP-4	NDM+IMP	Klebsiella pneumoniae-NDM+IMP	＞32	＞32	NA	13	male	abdominal pus	pediatric surgery department	appendicitis, postoperative ileus, and intestinal perforation	cefodizime, piperacillin/tazobactam, and cefoperazone/tazobactam（During his first hospitalization）；gentamicin, cefoperazone/tazobactam, and cefotaxime/sulbactam（During his second hospitalization）	NA	Wuhan, China	ST1043	First Report in China of Enterobacteriaceae Clinical Isolates Coharboring blaNDM-1and blaIMP-4 Drug Resistance Genes
52	2014	2012	Klebsiella pneumoniae	Kpn9599	1	NDM-1	IMP-4	NDM+IMP	Klebsiella pneumoniae-NDM+IMP	＞32	＞32	NA	86	male	sputum	NA	cough and fever; pulmonary infection secondary to chronic obstructive pulmonary disease	ceftriaxone/ tazobactam	NA	Wuhan, China	ST571	First Report in China of Enterobacteriaceae Clinical Isolates Coharboring blaNDM-1and blaIMP-4 Drug Resistance Genes
53	2014	NA	Escherichia coli	W1058	1	KPC-3	VIM-1	KPC+VIM	Escherichia coli-KPC+VIM	≥256	≥256	NA	elderly	female	urine	NA	fatal urinary sepsis、renal polycystosis, chronic renal disease and recurrent urinary tract infection	ertapenem、meropenem	died	Spain	ST448	Emergence of a multiresistant KPC-3 and VIM-1 carbapenemase-producing Escherichia coli strain in Spain
54	2014	2012	Escherichia coli	UC10	1	NDM-1	OXA-48	NDM+OXA	Escherichia coli-NDM+OXA	64	64	8	NA	NA	urine	NA	NA	NA	NA	India		Emergence of Escherichia coli, Co-Producing NDM-1 and OXA-48 Carbapenemases, in Urinary Isolates, at a Tertiary Care Centre at Central India
54	2014	2012	Escherichia coli	UC53	1	NDM-1	OXA-48	NDM+OXA	Escherichia coli-NDM+OXA	64	64	8	NA	NA	urine	NA	NA	NA	NA	India		Emergence of Escherichia coli, Co-Producing NDM-1 and OXA-48 Carbapenemases, in Urinary Isolates, at a Tertiary Care Centre at Central India
54	2014	2012	Escherichia coli	UC66	1	NDM-1	OXA-48	NDM+OXA	Escherichia coli-NDM+OXA	64	64	8	NA	NA	urine	NA	NA	NA	NA	India		Emergence of Escherichia coli, Co-Producing NDM-1 and OXA-48 Carbapenemases, in Urinary Isolates, at a Tertiary Care Centre at Central India
54	2014	2012	Escherichia coli	UC251	1	NDM-1	OXA-48	NDM+OXA	Escherichia coli-NDM+OXA	64	64	8	NA	NA	urine	NA	NA	NA	NA	India		Emergence of Escherichia coli, Co-Producing NDM-1 and OXA-48 Carbapenemases, in Urinary Isolates, at a Tertiary Care Centre at Central India
54	2014	2012	Escherichia coli	UC320	1	NDM-1	OXA-48	NDM+OXA	Escherichia coli-NDM+OXA	64	64	8	NA	NA	urine	NA	NA	NA	NA	India		Emergence of Escherichia coli, Co-Producing NDM-1 and OXA-48 Carbapenemases, in Urinary Isolates, at a Tertiary Care Centre at Central India
54	2014	2012	Escherichia coli	UC405	1	NDM-1	OXA-48	NDM+OXA	Escherichia coli-NDM+OXA	64	64	8	NA	NA	urine	NA	NA	NA	NA	India		Emergence of Escherichia coli, Co-Producing NDM-1 and OXA-48 Carbapenemases, in Urinary Isolates, at a Tertiary Care Centre at Central India
54	2014	2012	Escherichia coli	UC480	1	NDM-1	OXA-48	NDM+OXA	Escherichia coli-NDM+OXA	64	64	8	NA	NA	urine	NA	NA	NA	NA	India		Emergence of Escherichia coli, Co-Producing NDM-1 and OXA-48 Carbapenemases, in Urinary Isolates, at a Tertiary Care Centre at Central India
54	2014	2012	Escherichia coli	UC1387	1	NDM-1	OXA-48	NDM+OXA	Escherichia coli-NDM+OXA	64	64	8	NA	NA	urine	NA	NA	NA	NA	India		Emergence of Escherichia coli, Co-Producing NDM-1 and OXA-48 Carbapenemases, in Urinary Isolates, at a Tertiary Care Centre at Central India
54	2014	2012	Escherichia coli	UC1445	1	NDM-1	OXA-48	NDM+OXA	Escherichia coli-NDM+OXA	64	64	8	NA	NA	urine	NA	NA	NA	NA	India		Emergence of Escherichia coli, Co-Producing NDM-1 and OXA-48 Carbapenemases, in Urinary Isolates, at a Tertiary Care Centre at Central India
54	2014	2012	Escherichia coli	UC1632	1	NDM-1	OXA-48	NDM+OXA	Escherichia coli-NDM+OXA	64	64	8	NA	NA	urine	NA	NA	NA	NA	India		Emergence of Escherichia coli, Co-Producing NDM-1 and OXA-48 Carbapenemases, in Urinary Isolates, at a Tertiary Care Centre at Central India
54	2014	2012	Escherichia coli	UC1862	1	NDM-1	OXA-48	NDM+OXA	Escherichia coli-NDM+OXA	64	64	8	NA	NA	urine	NA	NA	NA	NA	India		Emergence of Escherichia coli, Co-Producing NDM-1 and OXA-48 Carbapenemases, in Urinary Isolates, at a Tertiary Care Centre at Central India
54	2014	2012	Escherichia coli	UC1880	1	NDM-1	OXA-48	NDM+OXA	Escherichia coli-NDM+OXA	64	64	8	NA	NA	urine	NA	NA	NA	NA	India		Emergence of Escherichia coli, Co-Producing NDM-1 and OXA-48 Carbapenemases, in Urinary Isolates, at a Tertiary Care Centre at Central India
54	2014	2012	Escherichia coli	UC2044	1	NDM-1	OXA-48	NDM+OXA	Escherichia coli-NDM+OXA	64	64	8	NA	NA	urine	NA	NA	NA	NA	India		Emergence of Escherichia coli, Co-Producing NDM-1 and OXA-48 Carbapenemases, in Urinary Isolates, at a Tertiary Care Centre at Central India
54	2014	2012	Escherichia coli	UC2330	1	NDM-1	OXA-48	NDM+OXA	Escherichia coli-NDM+OXA	64	64	8	NA	NA	urine	NA	NA	NA	NA	India		Emergence of Escherichia coli, Co-Producing NDM-1 and OXA-48 Carbapenemases, in Urinary Isolates, at a Tertiary Care Centre at Central India
54	2014	2012	Escherichia coli	UC2454	1	NDM-1	OXA-48	NDM+OXA	Escherichia coli-NDM+OXA	64	64	8	NA	NA	urine	NA	NA	NA	NA	India		Emergence of Escherichia coli, Co-Producing NDM-1 and OXA-48 Carbapenemases, in Urinary Isolates, at a Tertiary Care Centre at Central India
54	2014	2012	Escherichia coli	UC2632	1	NDM-1	OXA-48	NDM+OXA	Escherichia coli-NDM+OXA	64	64	8	NA	NA	urine	NA	NA	NA	NA	India		Emergence of Escherichia coli, Co-Producing NDM-1 and OXA-48 Carbapenemases, in Urinary Isolates, at a Tertiary Care Centre at Central India
54	2014	2012	Escherichia coli	UC2778	1	NDM-1	OXA-48	NDM+OXA	Escherichia coli-NDM+OXA	64	64	8	NA	NA	urine	NA	NA	NA	NA	India		Emergence of Escherichia coli, Co-Producing NDM-1 and OXA-48 Carbapenemases, in Urinary Isolates, at a Tertiary Care Centre at Central India
54	2014	2012	Escherichia coli	UC2981	1	NDM-1	OXA-48	NDM+OXA	Escherichia coli-NDM+OXA	64	64	8	NA	NA	urine	NA	NA	NA	NA	India		Emergence of Escherichia coli, Co-Producing NDM-1 and OXA-48 Carbapenemases, in Urinary Isolates, at a Tertiary Care Centre at Central India
54	2014	2012	Escherichia coli	UC3028	1	NDM-1	OXA-48	NDM+OXA	Escherichia coli-NDM+OXA	64	64	8	NA	NA	urine	NA	NA	NA	NA	India		Emergence of Escherichia coli, Co-Producing NDM-1 and OXA-48 Carbapenemases, in Urinary Isolates, at a Tertiary Care Centre at Central India
54	2014	2012	Escherichia coli	UC3239	1	NDM-1	OXA-48	NDM+OXA	Escherichia coli-NDM+OXA	64	64	8	NA	NA	urine	NA	NA	NA	NA	India		Emergence of Escherichia coli, Co-Producing NDM-1 and OXA-48 Carbapenemases, in Urinary Isolates, at a Tertiary Care Centre at Central India
54	2014	2012	Escherichia coli	UC3521	1	NDM-1	OXA-48	NDM+OXA	Escherichia coli-NDM+OXA	64	64	8	NA	NA	urine	NA	NA	NA	NA	India		Emergence of Escherichia coli, Co-Producing NDM-1 and OXA-48 Carbapenemases, in Urinary Isolates, at a Tertiary Care Centre at Central India
54	2014	2012	Escherichia coli	UC3649	1	NDM-1	OXA-48	NDM+OXA	Escherichia coli-NDM+OXA	64	64	8	NA	NA	urine	NA	NA	NA	NA	India		Emergence of Escherichia coli, Co-Producing NDM-1 and OXA-48 Carbapenemases, in Urinary Isolates, at a Tertiary Care Centre at Central India
54	2014	2012	Escherichia coli	UC3741	1	NDM-1	OXA-48	NDM+OXA	Escherichia coli-NDM+OXA	64	64	8	NA	NA	urine	NA	NA	NA	NA	India		Emergence of Escherichia coli, Co-Producing NDM-1 and OXA-48 Carbapenemases, in Urinary Isolates, at a Tertiary Care Centre at Central India
54	2014	2012	Escherichia coli	UC4008	1	NDM-1	OXA-48	NDM+OXA	Escherichia coli-NDM+OXA	64	64	8	NA	NA	urine	NA	NA	NA	NA	India		Emergence of Escherichia coli, Co-Producing NDM-1 and OXA-48 Carbapenemases, in Urinary Isolates, at a Tertiary Care Centre at Central India
54	2014	2012	Escherichia coli	UC4330	1	NDM-1	OXA-48	NDM+OXA	Escherichia coli-NDM+OXA	64	64	8	NA	NA	urine	NA	NA	NA	NA	India		Emergence of Escherichia coli, Co-Producing NDM-1 and OXA-48 Carbapenemases, in Urinary Isolates, at a Tertiary Care Centre at Central India
55	2014	2012-2013	Pseudomonas aeruginosa	NA	1	KPC	VIM	KPC+VIM	Pseudomonas aeruginosa-KPC+VIM	NA	NA	NA	NA	NA	NA	NA	NA	NA	NA	Colombian		Characterization of isolates of carbapenemase-producing Pseudomonas aeruginosa from seven Colombian provinces
56	2015	NA	Acinetobacter baumannii	Strain ID： 3	1	GES-11	OXA-23	GES+OXA	Acinetobacter baumannii-GES+OXA	48	64	NA	35	male	stool	NA	NA	NA	NA	Libya	NA	Characteristics of multidrug-resistant Acinetobacter baumannii strains isolated in Geneva during colonization or infection
56	2015	NA	Acinetobacter baumannii	Strain ID： 5	1	NDM-1	OXA-23	NDM+OXA	Acinetobacter baumannii-NDM+OXA	48	64	NA	66	male	stool	NA	NA	NA	NA	Switzerland	NA	Characteristics of multidrug-resistant Acinetobacter baumannii strains isolated in Geneva during colonization or infection
56	2015	NA	Acinetobacter baumannii	Strain ID：26	1	NDM-1	OXA-23	NDM+OXA	Acinetobacter baumannii-NDM+OXA	32	24	NA	43	male	stool	NA	NA	NA	NA	Egypt	NA	Characteristics of multidrug-resistant Acinetobacter baumannii strains isolated in Geneva during colonization or infection
57	2015	2014	Escherichia coli	NA	1	NDM-1	VIM	NDM+VIM	Escherichia coli-NDM+VIM	NA	NA	NA	NA	NA	NA	NA	NA	NA	NA	Nigeria	NA	Characterization of KPC, NDM and VIM Type Carbapenem Resistance Enterobacteriaceae from North Eastern, Nigeria
57	2015	2014	Klebsiella oxytoca	NA	1	NDM-1	VIM	NDM+VIM	Klebsiella oxytoca-NDM+VIM	NA	NA	NA	NA	NA	NA	NA	NA	NA	NA	Nigeria	NA	Characterization of KPC, NDM and VIM Type Carbapenem Resistance Enterobacteriaceae from North Eastern, Nigeria
57	2015	2014	Klebsiella pneumoniae	NA	1	NDM-1	VIM	NDM+VIM	Klebsiella pneumoniae-NDM+VIM	NA	NA	NA	NA	NA	NA	NA	NA	NA	NA	Nigeria	NA	Characterization of KPC, NDM and VIM Type Carbapenem Resistance Enterobacteriaceae from North Eastern, Nigeria
57	2015	2014	Serratia marcescens	NA	1	NDM-1	VIM	NDM+VIM	Serratia marcescens-NDM+VIM	NA	NA	NA	NA	NA	NA	NA	NA	NA	NA	Nigeria	NA	Characterization of KPC, NDM and VIM Type Carbapenem Resistance Enterobacteriaceae from North Eastern, Nigeria
57	2015	2014	Serratia marcescens	NA	1	NDM-1	VIM	NDM+VIM	Serratia marcescens-NDM+VIM	NA	NA	NA	NA	NA	NA	NA	NA	NA	NA	Nigeria	NA	Characterization of KPC, NDM and VIM Type Carbapenem Resistance Enterobacteriaceae from North Eastern, Nigeria
58	2015	2013	Klebsiella pneumoniae	Isolate 13	1	NDM-1	OXA-48	NDM+OXA	Klebsiella pneumoniae-NDM+OXA	NA	NA	NA	NA	NA	blood	plastic surgery	NA	Not treated	the patient was transferred into a different service	Turkey	NA	Distribution of β-Lactamase Genes Among Carbapenem-Resistant Klebsiella pneumoniae Strains Isolated From Patients in Turkey
58	2015	2013	Klebsiella pneumoniae	Isolate 3	1	NDM-1	OXA-48	NDM+OXA	Klebsiella pneumoniae-NDM+OXA	NA	NA	NA	NA	NA	blood	neurology	NA	piperacillin/tazobactam; trimethoprim/sulfamethoxazole	the patient was transferred into a different service	Turkey	NA	Distribution of β-Lactamase Genes Among Carbapenem-Resistant Klebsiella pneumoniae Strains Isolated From Patients in Turkey
59	2015	2013	Enterobacter hormaechei	CCBH14397	1	KPC-2	NDM-1	KPC+NDM	Enterobacter hormaechei-KPC+NDM	>32	>32	>32	39	Female	stool	NA	NA	NA	NA	Brazil	NA	Coproduction of NDM-1 and KPC-2 in Enterobacter hormaechei from Brazil.
60	2015	2013	Enterobacter cloacae	E134	1	KPC-2	NDM-1	KPC+NDM	Enterobacter cloacae-KPC+NDM	12	16	256	NA	NA	blood	NA	NA	NA	NA	Brazil	NA	Unusual association of NDM-1 with KPC-2 and armA among Brazilian Enterobacteriaceae isolates.
61	2015	2015	Klebsiella pneumoniae	AMA886	1	NDM-7	OXA-181	NDM+OXA	Klebsiella pneumoniae-NDM+OXA	NA	NA	NA	74	Female	Perineum	NA	hypertension and hypercholesterolemia、neurological deficit	NA	NA	Denmark	ST147	Detection of Klebsiella pneumoniae co-producing NDM-7 and OXA-181, Escherichia coli producing NDM-5 and Acinetobacter baumannii producing OXA-23 in a single patient
62	2015	2014	Enterobacter cloacae	WCHECl-14653	1	KPC-2	NDM-1	KPC+NDM	Enterobacter cloacae-KPC+NDM	128	128	NA	44	male	blood	Intensive Care Unit	severe pancreatitis /bacteremia	NA	died(文献256中提及）	Chengdu, China	ST177	Characterization of an Enterobacter cloacae Strain Producing both KPC and NDM Carbapenemases by Whole-Genome Sequencing
63	2015	2012	Pseudomonas aeruginosa	PA-529	1	KPC-2	NDM-1	KPC+NDM	Pseudomonas aeruginosa-KPC+NDM	＞256	＞256	＞256	13	male	urine	OPD	urinary tract infection	NA	NA	India		Co-Carriage of blaKPC-2 and blaNDM-1 in Clinical Isolates of Pseudomonas aeruginosa Associated with Hospital Infections from India
63	2015	2012	Pseudomonas aeruginosa	PA-551	1	KPC-2	NDM-1	KPC+NDM	Pseudomonas aeruginosa-KPC+NDM	128	＞256	＞256	18	Female	pus sample	surgery	NA	NA	NA	India		Co-Carriage of blaKPC-2 and blaNDM-1 in Clinical Isolates of Pseudomonas aeruginosa Associated with Hospital Infections from India
64	2015	2013	Citrobacter freundii	112298	1	KPC-2	NDM-1	KPC+NDM	Citrobacter freundii-KPC+NDM	8	8	NA	56	male	urine	NA	septic shock	NA	NA	Guangzhou,China		Coexistence of a novel KPC-2-encoding MDR plasmid and an NDM-1-encoding pNDM-HN380-like plasmid in a clinical isolate of Citrobacter freundii.
65	2015	2013	Klebsiella pneumoniae	CR38	1	NDM-1	OXA-48	NDM+OXA	Klebsiella pneumoniae-NDM+OXA	NA	NA	NA	NA	NA	urine	NA	NA	NA	NA	Australia	ST15	Dominance of IMP-4-Producing Enterobacter cloacae among Carbapenemase-Producing Enterobacteriaceae in Australia
66	2015	2013	Escherichia coli	NA	1	NDM	OXA-48-like	NDM+OXA	Escherichia coli-NDM+OXA	NA	NA	NA	NA	NA	NA	NA	NA	NA	NA	India		Rapid Screening for Carbapenem Resistant Organisms: Current Results and Future Approaches
66	2015	2013	Klebsiella pneumoniae	NA	14	NDM	OXA-48-like	NDM+OXA	Klebsiella pneumoniae-NDM+OXA	NA	NA	NA	NA	NA	NA	NA	NA	NA	NA	India		Rapid Screening for Carbapenem Resistant Organisms: Current Results and Future Approaches
67	2015	NA	Klebsiella pneumoniae	NDM-2012	1	NDM-1	OXA-232	NDM+OXA	Klebsiella pneumoniae-NDM+OXA	≥32	≥32	NA	80	male	urine	NA	benign prostatic hyperplasia/urinary tract infection	intravenous colistin	discharged several days later	India	ST14	Emergence of Klebsiella pneumoniae producing dual carbapenemases (NDM-1 and OXA-232） and 16S rRNA methylase (armA） isolated from a Malaysian patient returning from India
68	2015	2014	Klebsiella pneumoniae	strain CC1409-1	1	NDM-5	OXA-181	NDM+OXA	Klebsiella pneumoniae-NDM+OXA	NA	NA	NA	75	male	tracheal	Intensive Care Unit	cerebral infarction,septic shock and acute respiratory failure	given meropenem and colistin for treatment of pneumonia	discharged	korea	ST147	Klebsiella pneumoniae co-producing NDM-5 and OXA-181 carbapenemases, South Korea
68	2015	2014	Klebsiella pneumoniae	strain CC1410-1	1	NDM-5	OXA-181	NDM+OXA	Klebsiella pneumoniae-NDM+OXA	NA	NA	NA	74	female	tracheal	surgical ICU	traumatic intracranial hemorrhage	colistin and piperacillin/tazobactam. Following the identification of colistin resistance, colistin was switched to tigecycline	died of refractory respiratory failure	korea	ST147	Klebsiella pneumoniae co-producing NDM-5 and OXA-181 carbapenemases, South Korea
69	2015	2011	Acinetobacter pittii	Acinetobacter pittii 44551	1	NDM-1	OXA-58	NDM+OXA	Acinetobacter pittii-NDM+OXA	＞32	＞32	NA	62	male	sputum	NA	gouty arthritis with a skin soft tissue infection combined with pulmonary tuberculosis	HREZ (isoniazid, rifampicin, ethambutol hydrochloride, and pyrazinamide）	improved	Guangzhou, China	NA	‘‘Roar’’ of blaNDM-1 and ‘‘silence’’ of blaOXA-58 co-exist in Acinetobacter pittii
70	2015	2011-2013	Acinetobacter baumannii	NCGM321	1	NDM-1	OXA-58	NDM+OXA	Acinetobacter baumannii-NDM+OXA	＞8	＞8	NA	NA	NA	tracheal	ICU	NA	NA	NA	Vietnam	ST16	Dissemination of clonal complex 2 Acinetobacter baumannii strains co-producing carbapenemases and 16S rRNA methylase ArmA in Vietnam
70	2015	2011-2013	Acinetobacter baumannii	NCGM328	1	NDM-1	OXA-58	NDM+OXA	Acinetobacter baumannii-NDM+OXA	＞8	＞8	NA	NA	NA	tracheal	ICU	NA	NA	NA	Vietnam	ST16	Dissemination of clonal complex 2 Acinetobacter baumannii strains co-producing carbapenemases and 16S rRNA methylase ArmA in Vietnam
71	2015	2014	Raoultella ornithinolytica	Ro24724	1	KPC-2	IMP-4	KPC+IMP	Raoultella ornithinolytica-KPC+IMP	NA	8	≥8	13	male	Necrotic tissue	NA	sport-related injury	an open reduction and internal fixation surgery， debridement and drainage	NA	Zhejiang,China	NA	Emergence of Raoultella ornithinolytica Coproducing IMP-4 and KPC-2 Carbapenemases in China
72	2015	2010	Acinetobacter johnsonii	XBB1	1	NDM-1	OXA-58	NDM+OXA	Acinetobacter johnsonii-NDM+OXA	NA	NA	NA	NA	NA	NA	NA	NA	NA	NA	Chengdu, China	NA	Characterization of Acinetobacter johnsonii isolate XBB1 carrying nine plasmids and encoding NDM-1, OXA-58 and PER-1 by genome sequencing
73	2015	2013	Klebsiella pneumoniae	NA	1	NDM-1	OXA-48	NDM+OXA	Klebsiella pneumoniae-NDM+OXA	＞1	＞1	＞1	75	Female	urine	Intensive Care Unit	chronic obstructive pulmonary disease, pneumonia, and hypotension	colistin and sulbactam	sudden cardiac arrest, and resuscitation was unsuccessfully attempted	Turkey	NA	The First Klebsiella pneumoniae Isolate Co-Producing OXA-48 and NDM-1 in Turkey
74	2015	2012	Enterobacter cloacae	NA	1	KPC	VIM-2	KPC+VIM	Enterobacter cloacae-KPC+VIM	NA	NA	NA	83	male	urine	NA	severe urinary infection	ciprofloxacin	died	Venezuela		KPC and VIM producing Enterobacter cloacae strain from a Hospital in Northeastern Venezuela
75	2016	NA	Klebsiella pneumoniae	NA	20	NDM	OXA-48-like	NDM+OXA	Klebsiella pneumoniae-NDM+OXA	NA	NA	NA	NA	NA	NA	NA	NA	NA	NA	India		Mechanisms of carbapenem resistance in K. pneumoniae and E. coli frombloodstream infections in India
75	2016	NA	Klebsiella pneumoniae	NA	14	VIM	OXA-48-like	VIM+OXA	Klebsiella pneumoniae-VIM+OXA	NA	NA	NA	NA	NA	NA	NA	NA	NA	NA	India		Mechanisms of carbapenem resistance in K. pneumoniae and E. coli frombloodstream infections in India
77	2016	2014	Acinetobacter pittii	AP_882	1	NDM-1	OXA-58	NDM+OXA	Acinetobacter pittii-NDM+OXA	NA	NA	NA	69	male	wound	NA	NA	NA	NA	Malaysia	ST119	Emergence of ST119 Acinetobacter pittii co-harbouring NDM-1 and OXA-58 in Malaysia
78	2016	2015	Klebsiella pneumoniae	patient 3	1	NDM-1	OXA-48	NDM+OXA	Klebsiella pneumoniae-NDM+OXA	NA	NA	NA	67	Female	blood	NA	Chronic renal failure, diabetes	NA	dead	Turkey	NA	The carbapenem-resistant Enterobacteriaceae threat is growing: NDM-1 epidemic at a training hospital in Turkey
78	2016	2015	Klebsiella pneumoniae	patient 7	1	NDM-1	OXA-48	NDM+OXA	Klebsiella pneumoniae-NDM+OXA	NA	NA	NA	76	Female	wound	NA	Cerebrovascular disease, alzheimer	NA	Alive	Turkey	NA	The carbapenem-resistant Enterobacteriaceae threat is growing: NDM-1 epidemic at a training hospital in Turkey
79	2016	2013	Klebsiella pneumoniae	136-2490E	1	KPC-2	VIM-4	KPC+VIM	Klebsiella pneumoniae-KPC+VIM	＞8	＞8	NA	23	female	urine	NA	T-cell acute lymphoblastic leukemia,three episodes of bacteremia	unrelated donor allogeneic stem cell transplant、meropenem( for 2 weeks）	improved	USA	ST258	Klebsiella pneumoniae Isolate from a New York City Hospital Belonging to Sequence Type 258 and Carrying blaKPC-2 and blaVIM-4
80	2016	2012	Klebsiella oxytoca	NA	1	KPC-2	IMP-8	KPC+IMP	Klebsiella oxytoca-KPC+IMP	NA	NA	NA	NA	NA	NA	NA	NA	NA	NA	China	NA	Performance evaluation of three automated identification systems in detecting carbapenem-resistant Enterobacteriaceae
80	2016	2012	Klebsiella pneumoniae	NA	1	NDM-1	IMP-4	NDM+IMP	Klebsiella pneumoniae-NDM+IMP	NA	NA	NA	NA	NA	NA	NA	NA	NA	NA	Fujian, China	NA	Performance evaluation of three automated identification systems in detecting carbapenem-resistant Enterobacteriaceae
81	2016	2012	Pseudomonas aeruginosa	PA-37	1	NDM-1	VIM-2	NDM+VIM	Pseudomonas aeruginosa-NDM+VIM	＞256	＞256	NA	55	female	pus samples	surgery ward	NA	NA	NA	India		Occurrence of co-existing blaVIM-2 and blaNDM-1 in clinical isolates of Pseudomonas aeruginosa from India
81	2016	2013	Pseudomonas aeruginosa	PA-131	1	NDM-1	VIM-2	NDM+VIM	Pseudomonas aeruginosa-NDM+VIM	128	＞256	NA	40	female	urine	gynecology outpatient department (OPD）	UTI	NA	NA	India		Occurrence of co-existing blaVIM-2 and blaNDM-1 in clinical isolates of Pseudomonas aeruginosa from India
82	2016	2012	Klebsiella pneumoniae	NA	1	NDM-1	OXA-181	NDM+OXA	Klebsiella pneumoniae-NDM+OXA	NA	NA	NA	NA	NA	urine	NA	NA	NA	NA	Romania	ST101	Efficient transmission of IncFIIY and IncL plasmids and Klebsiella pneumoniae ST101 clone producing OXA-48, NDM-1 or OXA-181 in Bucharest hospitals
82	2016	2012	Klebsiella pneumoniae	NA	1	NDM-1	OXA-181	NDM+OXA	Klebsiella pneumoniae-NDM+OXA	NA	NA	NA	NA	NA	NA	NA	NA	NA	NA	Romania	ST101	Efficient transmission of IncFIIY and IncL plasmids and Klebsiella pneumoniae ST101 clone producing OXA-48, NDM-1 or OXA-181 in Bucharest hospitals
83	2016	2013	Klebsiella pneumoniae	NA	3	NDM	OXA-48	NDM+OXA	Klebsiella pneumoniae-NDM+OXA	NA	NA	NA	NA	NA	NA	NA	NA	NA	NA	Turkey		Investigation of carbapenemases in carbapenem-resistant Escherichia coli and Klebsiella pneumoniae strains isolated in 2014 in Turkey
83	2016	2013	Klebsiella pneumoniae	NA	3	VIM	OXA-48	VIM+OXA	Klebsiella pneumoniae-VIM+OXA	NA	NA	NA	NA	NA	NA	NA	NA	NA	NA	Turkey	NA	Investigation of carbapenemases in carbapenem-resistant Escherichia coli and Klebsiella pneumoniae strains isolated in 2014 in Turkey
83	2016	2013	Klebsiella pneumoniae	NA	1	NDM	VIM	NDM+VIM	Klebsiella pneumoniae-NDM+VIM	NA	NA	NA	NA	NA	NA	NA	NA	NA	NA	Turkey		Investigation of carbapenemases in carbapenem-resistant Escherichia coli and Klebsiella pneumoniae strains isolated in 2014 in Turkey
84	2016	2014	Klebsiella pneumoniae	Isolates 2	1	NDM-1	OXA-48	NDM+OXA	Klebsiella pneumoniae-NDM+OXA	NA	NA	NA	NA	NA	urine	NA	NA	NA	NA	Turkey		NDM-1 and rmtC-Producing Klebsiella pneumoniae Isolates in Turkey
84	2016	2014	Klebsiella pneumoniae	Isolates 4	1	NDM-1	OXA-48	NDM+OXA	Klebsiella pneumoniae-NDM+OXA	NA	NA	NA	NA	NA	tracheal	NA	NA	NA	NA	Turkey		NDM-1 and rmtC-Producing Klebsiella pneumoniae Isolates in Turkey
85	2016	2013-2014	Klebsiella pneumoniae	ID: 32	1	KPC-2	NDM-1	KPC+NDM	Klebsiella pneumoniae-KPC+NDM	R	NA	NA	NA	NA	blood	surgical intensive care unit	NA	NA	NA	China	ST1855	Outbreak by Ventilator-Associated ST11 Klebsiella pneumoniae with Co-production of CTX-M-24 and KPC-2 in a SICU of a Tertiary Teaching Hospital in Central China
86	2016	2012-2014	Acinetobacter baumannii	NA	9	NDM-1	OXA-23	NDM+OXA	Acinetobacter baumannii-NDM+OXA	NA	NA	NA	NA	NA	NA	NA	NA	NA	NA	India	NA	A Pilot Study on Carbapenemase Detection: Do We See the Same Level of Agreement as with the CLSI Observations
86	2016	2012-2014	Klebsiella pneumoniae	NA	14	NDM	OXA-48-like	NDM+OXA	Klebsiella pneumoniae-NDM+OXA	NA	NA	NA	NA	NA	NA	NA	NA	NA	NA	India	NA	A Pilot Study on Carbapenemase Detection: Do We See the Same Level of Agreement as with the CLSI Observations
87	2016	2013-2014	Klebsiella pneumoniae	NA	3	NDM-1	OXA-48	NDM+OXA	Klebsiella pneumoniae-NDM+OXA	NA	NA	NA	NA	NA	NA	NA	NA	NA	NA	Turkey	NA	Phenotypic and genotypic characteristics of carbapenem-resistant Enterobacteriaceae in a tertiary-level reference hospital in Turkey
87	2016	2013-2014	Klebsiella pneumoniae	NA	1	VIM	OXA-48	VIM+OXA	Klebsiella pneumoniae-VIM+OXA	NA	NA	NA	NA	NA	NA	NA	NA	NA	NA	Turkey	NA	Phenotypic and genotypic characteristics of carbapenem-resistant Enterobacteriaceae in a tertiary-level reference hospital in Turkey
88	2016	NA	Klebsiella pneumoniae	NA	1	VIM-2	OXA-48	VIM+OXA	Klebsiella pneumoniae-VIM+OXA	NA	4	NA	58	male	blood	ICU	septic shock、hypertension and diabetes mellitus	a high dose association of amikacin and imipenem	discharged	Tunisia	NA	Successful treatment of a Carbapenem-resistant Klebsiella pneumoniae carrying blaOXA-48, blaVIM-2, blaCMY-2 and blaSHV- with high dose combination of imipenem and amikacin
89	2016	2015	Escherichia coli	Co6114	1	NDM-1	OXA-232	NDM+OXA	Escherichia coli-NDM+OXA	32	32	NA	71	male	inguinal swab	neurological intensive care unit	aspiration pneumonia, urinary tract infection	piperacillin/tazobactam and clarithromycin for four days, meropenem for eight day, ciprofloxacin for seven days, ceftriaxone and clindamycin for seven days	died	Germany	ST448	First report of Escherichia coli co-producing NDM-1 and OXA-232
90	2016	2015	Citrobacter freundii	WCHCF65	1	KPC-2	NDM-1	KPC+NDM	Citrobacter freundii-KPC+NDM	512	1024	NA	NA	NA	NA	NA	NA	NA	NA	Chengdu, China	ST88	Citrobacter freundii carrying blaKPC-2 and blaNDM-1: characterization by whole genome sequencing
91	2016	2013	Klebsiella pneumoniae	KP617	1	NDM-1	OXA-232	NDM+OXA	Klebsiella pneumoniae-NDM+OXA	NA	NA	NA	NA	NA	NA	NA	burn	NA	NA	South Korea	NA	Complete Genome Sequence of Klebsiella pneumoniae subsp. pneumoniae KP617, Coproducing OXA-232 and NDM-1 Carbapenemases, Isolated in South Korea
92	2016	2012	Acinetobacter baumannii	A41	1	NDM-1	OXA-23	NDM+OXA	Acinetobacter baumannii-NDM+OXA	＞8	＞32	NA	58	Male	urine	Ambulatory	NA	NA	NA	Algeria	ST85	Co-occurrence of blaNDM-1 with blaOXA-23 or blaOXA-58 in clinical multidrug-resistant Acinetobacter baumannii isolates in Algeria
92	2016	2012	Acinetobacter baumannii	A696	1	NDM-1	OXA-58	NDM+OXA	Acinetobacter baumannii-NDM+OXA	＞8	＞32	NA	22	Female	blood	Haematology	NA	NA	NA	Algeria	ST25	Co-occurrence of blaNDM-1 with blaOXA-23 or blaOXA-58 in clinical multidrug-resistant Acinetobacter baumannii isolates in Algeria
92	2016	2012	Acinetobacter baumannii	A4183	1	NDM-1	OXA-23	NDM+OXA	Acinetobacter baumannii-NDM+OXA	＞8	＞32	NA	30	Male	urine	medical intensive care unit	NA	NA	NA	Algeria	ST85	Co-occurrence of blaNDM-1 with blaOXA-23 or blaOXA-58 in clinical multidrug-resistant Acinetobacter baumannii isolates in Algeria
93	2016	2015	Acinetobacter baumannii	Strain 47	1	NDM-1	OXA-23	NDM+OXA	Acinetobacter baumannii-NDM+OXA	NA	＞32	NA	30	Male	wound	medical intensive care unit	NA	NA	NA	Libya	ST85	Early detection of metallo-β-lactamase NDM-1- and OXA-23 carbapenemase-producing Acinetobacter baumannii in Libyan hospitals
95	2016	NA	Escherichia coli	NA	1	NDM-5	OXA-181	NDM+OXA	Escherichia coli-NDM+OXA	64	16	128	52	Female	abdominal fluid(腹水）	NA	post-hepatitis cirrhosis、fever, jaundice and massive ascites	NA	NA	Egypt	ST410	First identification of NDM-5 associated with OXA-181 in Escherichia coli from Egypt
96	2016	2014	Klebsiella pneumoniae	ANZ17	1	KPC-2	VIM-2	KPC+VIM	Klebsiella pneumoniae-KPC+VIM	NA	NA	NA	NA	NA	blood	pediatric	NA	NA	NA	Venezuelan	ST833	A cluster of KPC-2 and VIM-2-producing Klebsiella pneumoniae ST833 isolates from the pediatric service of a Venezuelan Hospital
96	2016	2014	Klebsiella pneumoniae	ANZ19	1	KPC-2	VIM-2	KPC+VIM	Klebsiella pneumoniae-KPC+VIM	NA	NA	NA	NA	NA	blood	pediatric	NA	NA	NA	Venezuelan	ST833	A cluster of KPC-2 and VIM-2-producing Klebsiella pneumoniae ST833 isolates from the pediatric service of a Venezuelan Hospital
96	2016	2014	Klebsiella pneumoniae	ANZ9	1	KPC-2	VIM-2	KPC+VIM	Klebsiella pneumoniae-KPC+VIM	NA	NA	NA	NA	NA	blood	pediatric	NA	NA	NA	Venezuelan	ST833	A cluster of KPC-2 and VIM-2-producing Klebsiella pneumoniae ST833 isolates from the pediatric service of a Venezuelan Hospital
96	2016	2014	Klebsiella pneumoniae	ANZ10	1	KPC-2	VIM-2	KPC+VIM	Klebsiella pneumoniae-KPC+VIM	NA	NA	NA	NA	NA	blood	pediatric	NA	NA	NA	Venezuelan	ST833	A cluster of KPC-2 and VIM-2-producing Klebsiella pneumoniae ST833 isolates from the pediatric service of a Venezuelan Hospital
96	2016	2014	Klebsiella pneumoniae	ANZ12	1	KPC-2	VIM-2	KPC+VIM	Klebsiella pneumoniae-KPC+VIM	NA	NA	NA	NA	NA	blood	pediatric	NA	NA	NA	Venezuelan	ST833	A cluster of KPC-2 and VIM-2-producing Klebsiella pneumoniae ST833 isolates from the pediatric service of a Venezuelan Hospital
96	2016	2014	Klebsiella pneumoniae	ANZ21	1	KPC-2	VIM-2	KPC+VIM	Klebsiella pneumoniae-KPC+VIM	NA	NA	NA	NA	NA	blood	pediatric	NA	NA	NA	Venezuelan	ST833	A cluster of KPC-2 and VIM-2-producing Klebsiella pneumoniae ST833 isolates from the pediatric service of a Venezuelan Hospital
96	2016	2014	Klebsiella pneumoniae	ANZ4	1	KPC-2	VIM-2	KPC+VIM	Klebsiella pneumoniae-KPC+VIM	NA	NA	NA	NA	NA	blood	pediatric	NA	NA	NA	Venezuelan	ST833	A cluster of KPC-2 and VIM-2-producing Klebsiella pneumoniae ST833 isolates from the pediatric service of a Venezuelan Hospital
96	2016	2014	Klebsiella pneumoniae	ANZ5	1	KPC-2	VIM-2	KPC+VIM	Klebsiella pneumoniae-KPC+VIM	NA	NA	NA	NA	NA	blood	pediatric	NA	NA	NA	Venezuelan	ST833	A cluster of KPC-2 and VIM-2-producing Klebsiella pneumoniae ST833 isolates from the pediatric service of a Venezuelan Hospital
96	2016	2014	Klebsiella pneumoniae	ANZ6	1	KPC-2	VIM-2	KPC+VIM	Klebsiella pneumoniae-KPC+VIM	NA	NA	NA	NA	NA	blood	pediatric	NA	NA	NA	Venezuelan	ST833	A cluster of KPC-2 and VIM-2-producing Klebsiella pneumoniae ST833 isolates from the pediatric service of a Venezuelan Hospital
96	2016	2014	Klebsiella pneumoniae	ANZ8	1	KPC-2	VIM-2	KPC+VIM	Klebsiella pneumoniae-KPC+VIM	NA	NA	NA	NA	NA	blood	pediatric	NA	NA	NA	Venezuelan	ST833	A cluster of KPC-2 and VIM-2-producing Klebsiella pneumoniae ST833 isolates from the pediatric service of a Venezuelan Hospital
96	2016	2014	Klebsiella pneumoniae	ANZ1	1	KPC-2	VIM-2	KPC+VIM	Klebsiella pneumoniae-KPC+VIM	NA	NA	NA	NA	NA	blood	pediatric	NA	NA	NA	Venezuelan	ST833	A cluster of KPC-2 and VIM-2-producing Klebsiella pneumoniae ST833 isolates from the pediatric service of a Venezuelan Hospital
96	2016	2014	Klebsiella pneumoniae	ANZ2	1	KPC-2	VIM-2	KPC+VIM	Klebsiella pneumoniae-KPC+VIM	NA	NA	NA	NA	NA	blood	pediatric	NA	NA	NA	Venezuelan	ST833	A cluster of KPC-2 and VIM-2-producing Klebsiella pneumoniae ST833 isolates from the pediatric service of a Venezuelan Hospital
96	2016	2014	Klebsiella pneumoniae	ANZ3	1	KPC-2	VIM-2	KPC+VIM	Klebsiella pneumoniae-KPC+VIM	NA	NA	NA	NA	NA	blood	pediatric	NA	NA	NA	Venezuelan	ST833	A cluster of KPC-2 and VIM-2-producing Klebsiella pneumoniae ST833 isolates from the pediatric service of a Venezuelan Hospital
96	2016	2014	Klebsiella pneumoniae	ANZ7	1	KPC-2	VIM-2	KPC+VIM	Klebsiella pneumoniae-KPC+VIM	NA	NA	NA	NA	NA	blood	pediatric	NA	NA	NA	Venezuelan	ST833	A cluster of KPC-2 and VIM-2-producing Klebsiella pneumoniae ST833 isolates from the pediatric service of a Venezuelan Hospital
96	2016	2014	Klebsiella pneumoniae	ANZ11	1	KPC-2	VIM-2	KPC+VIM	Klebsiella pneumoniae-KPC+VIM	NA	NA	NA	NA	NA	blood	pediatric	NA	NA	NA	Venezuelan	ST833	A cluster of KPC-2 and VIM-2-producing Klebsiella pneumoniae ST833 isolates from the pediatric service of a Venezuelan Hospital
96	2016	2014	Klebsiella pneumoniae	ANZ14	1	KPC-2	VIM-2	KPC+VIM	Klebsiella pneumoniae-KPC+VIM	NA	NA	NA	NA	NA	secretion	pediatric	NA	NA	NA	Venezuelan	ST833	A cluster of KPC-2 and VIM-2-producing Klebsiella pneumoniae ST833 isolates from the pediatric service of a Venezuelan Hospital
96	2016	2014	Klebsiella pneumoniae	ANZ16	1	KPC-2	VIM-2	KPC+VIM	Klebsiella pneumoniae-KPC+VIM	NA	NA	NA	NA	NA	secretion	pediatric	NA	NA	NA	Venezuelan	ST833	A cluster of KPC-2 and VIM-2-producing Klebsiella pneumoniae ST833 isolates from the pediatric service of a Venezuelan Hospital
96	2016	2014	Klebsiella pneumoniae	ANZ18	1	KPC-2	VIM-2	KPC+VIM	Klebsiella pneumoniae-KPC+VIM	NA	NA	NA	NA	NA	Catheter	pediatric	NA	NA	NA	Venezuelan	ST833	A cluster of KPC-2 and VIM-2-producing Klebsiella pneumoniae ST833 isolates from the pediatric service of a Venezuelan Hospital
97	2016	2015	Enterobacter cloacae	G6809	1	KPC-18	VIM-1	KPC+VIM	Enterobacter cloacae-KPC+VIM	0.75	3	1.5	58	male	tracheal	NA	NA	NA	NA	USA	ST88	Coproduction of KPC-18 and VIM-1 Carbapenemases by Enterobacter cloacae: Implications for Newer ?-Lactam–?-Lactamase Inhibitor Combinations
98	2016	2012	Enterobacter cloacae	SZECL1	1	KPC-3	NDM-1	KPC+NDM	Enterobacter cloacae-KPC+NDM	>8	>8	>4	63	Female	sputum	Intensive Care Unit	NA	NA	died of severe pulmonary infection	China	ST231	Genomic Characterization of Enterobacter cloacae Isolates from China That Coproduce KPC-3 and NDM-1 Carbapenemases.
98	2016	2012	Enterobacter cloacae	SZECL2	1	KPC-3	NDM-1	KPC+NDM	Enterobacter cloacae-KPC+NDM	>8	>8	>4	57	Female	sputum	NA	NA	NA	NA	China	ST231	Genomic Characterization of Enterobacter cloacae Isolates from China That Coproduce KPC-3 and NDM-1 Carbapenemases.
99	2016	2013	Enterobacter cloacae	266	1	NDM-1	VIM-1	NDM+VIM	Enterobacter cloacae-NDM+VIM	4	8	16	NA	NA	blood	Neurological ICU	NA	NA	NA	Croatia	ST92	Molecular characterization of class b carbapenemases in advanced stage of dissemination and emergence of class d carbapenemases in Enterobacteriaceae from Croatia
99	2016	2013	Citrobacter freundii	195	1	NDM-1	VIM-1	NDM+VIM	Citrobacter freundii-NDM+VIM	8	8	16	NA	NA	stool	Heamatology	NA	NA	NA	Croatia	ST24	Molecular characterization of class b carbapenemases in advanced stage of dissemination and emergence of class d carbapenemases in Enterobacteriaceae from Croatia
99	2016	2013	Klebsiella pneumoniae	216	1	NDM-1	VIM-1	NDM+VIM	Klebsiella pneumoniae-NDM+VIM	8	4	32	NA	NA	stool	Medical	NA	NA	NA	Croatia	NA	Molecular characterization of class b carbapenemases in advanced stage of dissemination and emergence of class d carbapenemases in Enterobacteriaceae from Croatia
99	2016	2013	Enterobacter cloacae	281	1	VIM-1	OXA-48	VIM+OXA	Enterobacter cloacae-VIM+OXA	16	16	32	NA	NA	urine	Outpatient	NA	NA	NA	Croatia	ST418	Molecular characterization of class b carbapenemases in advanced stage of dissemination and emergence of class d carbapenemases in Enterobacteriaceae from Croatia
99	2016	2014	Klebsiella pneumoniae	289	1	NDM-1	VIM-1	NDM+VIM	Klebsiella pneumoniae-NDM+VIM	16	16	32	NA	NA	stool	Heamatology	NA	NA	NA	Croatia	NA	Molecular characterization of class b carbapenemases in advanced stage of dissemination and emergence of class d carbapenemases in Enterobacteriaceae from Croatia
99	2016	2014	Klebsiella pneumoniae	290	1	NDM-1	VIM-1	NDM+VIM	Klebsiella pneumoniae-NDM+VIM	16	16	32	NA	NA	stool	Heamatology	NA	NA	NA	Croatia	ST1574	Molecular characterization of class b carbapenemases in advanced stage of dissemination and emergence of class d carbapenemases in Enterobacteriaceae from Croatia
99	2016	2014	Klebsiella pneumoniae	301	1	NDM-1	VIM-1	NDM+VIM	Klebsiella pneumoniae-NDM+VIM	8	16	16	NA	NA	stool	Heamatology	NA	NA	NA	Croatia	ST636	Molecular characterization of class b carbapenemases in advanced stage of dissemination and emergence of class d carbapenemases in Enterobacteriaceae from Croatia
99	2016	2014	Klebsiella pneumoniae	305	1	NDM-1	VIM-1	NDM+VIM	Klebsiella pneumoniae-NDM+VIM	8	16	16	NA	NA	stool	Heamatology	NA	NA	NA	Croatia	ST636	Molecular characterization of class b carbapenemases in advanced stage of dissemination and emergence of class d carbapenemases in Enterobacteriaceae from Croatia
99	2016	2014	Enterobacter cloacae	299	1	VIM	OXA-48	VIM+OXA	Enterobacter cloacae-VIM+OXA	16	16	32	NA	NA	urine	Outpatient	NA	NA	NA	Croatia	ST418	Molecular characterization of class b carbapenemases in advanced stage of dissemination and emergence of class d carbapenemases in Enterobacteriaceae from Croatia
100	2016	2014	Klebsiella pneumoniae	Isolate 23	1	NDM-1	OXA-48	NDM+OXA	Klebsiella pneumoniae-NDM+OXA	NA	NA	NA	NA	NA	stool	NA	NA	NA	NA	France	ST101	National survey of colistin resistance among carbapenemase-producing Enterobacteriaceae and outbreak caused by colistin-resistant OXA-48-producing Klebsiella pneumoniae, France, 2014
100	2016	2014	Klebsiella pneumoniae	Isolate 36	1	VIM-1	OXA-48	VIM+OXA	Klebsiella pneumoniae-VIM+OXA	NA	NA	NA	NA	NA	stool	NA	NA	NA	NA	Frence	NA	National survey of colistin resistance among carbapenemase-producing Enterobacteriaceae and outbreak caused by colistin-resistant OXA-48-producing Klebsiella pneumoniae, France, 2014
101	2016	2014	Acinetobacter baumannii	AB5	1	NDM-1	OXA-23	NDM+OXA	Acinetobacter baumannii-NDM+OXA	＞256	＞32	＞256	NA	male	sputum	Inpatient	NA	NA	NA	the Eastern Region, Saudi Arabia	NA	Detection of blaOXA-23-like and blaNDM-1in Acinetobacter baumannii from the Eastern Region, Saudi Arabia
101	2016	2014	Acinetobacter baumannii	AB3	1	NDM-1	OXA-23	NDM+OXA	Acinetobacter baumannii-NDM+OXA	＞256	＞32	＞256	NA	Female	sputum	Outpatient	NA	NA	NA	the Eastern Region, Saudi Arabia	NA	Detection of blaOXA-23-like and blaNDM-1in Acinetobacter baumannii from the Eastern Region, Saudi Arabia
101	2016	2014	Acinetobacter baumannii	AB8	1	NDM-1	OXA-23	NDM+OXA	Acinetobacter baumannii-NDM+OXA	＞256	＞32	＞256	NA	male	pus	Outpatient	NA	NA	NA	the Eastern Region, Saudi Arabia	NA	Detection of blaOXA-23-like and blaNDM-1in Acinetobacter baumannii from the Eastern Region, Saudi Arabia
102	2017	2014-2016	Klebsiella pneumoniae	Strain No: 106	1	NDM-1	OXA-48	NDM+OXA	Klebsiella pneumoniae-NDM+OXA	NA	NA	NA	NA	NA	NA	NA	NA	NA	NA	Turkey		Molecular characterization of carbapenem-resistant Enterobacteriaceae yields increasing rates of NDM-1 carbapenemases and colistin resistance in an OXA-48- endemic area
102	2017	2014-2016	Klebsiella pneumoniae	Strain No: 63	1	VIM-5	OXA-48	VIM+OXA	Klebsiella pneumoniae-VIM+OXA	NA	NA	NA	NA	NA	NA	NA	NA	NA	NA	Turkey		Molecular characterization of carbapenem-resistant Enterobacteriaceae yields increasing rates of NDM-1 carbapenemases and colistin resistance in an OXA-48- endemic area
102	2017	2014-2016	Klebsiella pneumoniae	NA	1	VIM-5	OXA-48	VIM+OXA	Klebsiella pneumoniae-VIM+OXA	NA	NA	NA	NA	NA	NA	NA	NA	NA	NA	Turkey		Molecular characterization of carbapenem-resistant Enterobacteriaceae yields increasing rates of NDM-1 carbapenemases and colistin resistance in an OXA-48- endemic area
103	2017	2015	Klebsiella pneumoniae	P29	1	NDM-1	OXA-48	NDM+OXA	Klebsiella pneumoniae-NDM+OXA	8	16	8	NA	NA	stool	infectious diseases	NA	NA	NA	Iran		Molecular characterization of intestinal carriage of carbapenem-resistant Enterobacteriaceae among inpatients at two Iranian university hospitals: first report of co-production of blaNDM-7 and blaOXA-48
103	2017	2015	Klebsiella pneumoniae	P34	1	NDM-1	OXA-48	NDM+OXA	Klebsiella pneumoniae-NDM+OXA	8	16	8	NA	NA	stool	general intensive care unit	NA	NA	NA	Iran		Molecular characterization of intestinal carriage of carbapenem-resistant Enterobacteriaceae among inpatients at two Iranian university hospitals: first report of co-production of blaNDM-7 and blaOXA-48
103	2017	2015	Escherichia coli	P9	1	NDM-1	OXA-48	NDM+OXA	Escherichia coli-NDM+OXA	8	12	8	NA	NA	stool	ICU	NA	NA	NA	Iran		Molecular characterization of intestinal carriage of carbapenem-resistant Enterobacteriaceae among inpatients at two Iranian university hospitals: first report of co-production of blaNDM-7 and blaOXA-48
103	2017	2015	Escherichia coli	P19	1	NDM-1	OXA-48	NDM+OXA	Escherichia coli-NDM+OXA	8	12	8	NA	NA	stool	ICU	NA	NA	NA	Iran		Molecular characterization of intestinal carriage of carbapenem-resistant Enterobacteriaceae among inpatients at two Iranian university hospitals: first report of co-production of blaNDM-7 and blaOXA-48
103	2017	2015	Escherichia coli	P21	1	NDM-1	OXA-48	NDM+OXA	Escherichia coli-NDM+OXA	8	16	8	NA	NA	stool	ICU	NA	NA	NA	Iran		Molecular characterization of intestinal carriage of carbapenem-resistant Enterobacteriaceae among inpatients at two Iranian university hospitals: first report of co-production of blaNDM-7 and blaOXA-48
103	2017	2015	Escherichia coli	P3	1	NDM-7	OXA-48	NDM+OXA	Escherichia coli-NDM+OXA	8	8	8	NA	NA	stool	ICU	NA	NA	NA	Iran		Molecular characterization of intestinal carriage of carbapenem-resistant Enterobacteriaceae among inpatients at two Iranian university hospitals: first report of co-production of blaNDM-7 and blaOXA-48
103	2017	2015	Escherichia coli	P11	1	NDM-7	OXA-48	NDM+OXA	Escherichia coli-NDM+OXA	8	12	8	NA	NA	stool	ICU	NA	NA	NA	Iran		Molecular characterization of intestinal carriage of carbapenem-resistant Enterobacteriaceae among inpatients at two Iranian university hospitals: first report of co-production of blaNDM-7 and blaOXA-48
103	2017	2015	Klebsiella pneumoniae	P13	1	NDM-1	OXA-48	NDM+OXA	Klebsiella pneumoniae-NDM+OXA	8	256	8	NA	NA	stool	ICU	NA	NA	NA	Iran		Molecular characterization of intestinal carriage of carbapenem-resistant Enterobacteriaceae among inpatients at two Iranian university hospitals: first report of co-production of blaNDM-7 and blaOXA-48
103	2017	2015	Klebsiella pneumoniae	P17	1	NDM-1	OXA-48	NDM+OXA	Klebsiella pneumoniae-NDM+OXA	8	256	8	NA	NA	stool	ICU	NA	NA	NA	Iran		Molecular characterization of intestinal carriage of carbapenem-resistant Enterobacteriaceae among inpatients at two Iranian university hospitals: first report of co-production of blaNDM-7 and blaOXA-48
103	2017	2015	Klebsiella pneumoniae	P22	1	NDM-1	OXA-48	NDM+OXA	Klebsiella pneumoniae-NDM+OXA	8	256	8	NA	NA	stool	ICU	NA	NA	NA	Iran		Molecular characterization of intestinal carriage of carbapenem-resistant Enterobacteriaceae among inpatients at two Iranian university hospitals: first report of co-production of blaNDM-7 and blaOXA-48
103	2017	2015	Klebsiella pneumoniae	P18	1	NDM-1	OXA-48	NDM+OXA	Klebsiella pneumoniae-NDM+OXA	8	256	8	NA	NA	stool	ICU	NA	NA	NA	Iran		Molecular characterization of intestinal carriage of carbapenem-resistant Enterobacteriaceae among inpatients at two Iranian university hospitals: first report of co-production of blaNDM-7 and blaOXA-48
103	2017	2015	Klebsiella pneumoniae	P21	1	NDM-1	OXA-48	NDM+OXA	Klebsiella pneumoniae-NDM+OXA	8	256	8	NA	NA	stool	ICU	NA	NA	NA	Iran		Molecular characterization of intestinal carriage of carbapenem-resistant Enterobacteriaceae among inpatients at two Iranian university hospitals: first report of co-production of blaNDM-7 and blaOXA-48
103	2017	2015	Klebsiella pneumoniae	P24	1	NDM-1	OXA-48	NDM+OXA	Klebsiella pneumoniae-NDM+OXA	8	8	8	NA	NA	stool	ICU	NA	NA	NA	Iran		Molecular characterization of intestinal carriage of carbapenem-resistant Enterobacteriaceae among inpatients at two Iranian university hospitals: first report of co-production of blaNDM-7 and blaOXA-48
103	2017	2015	Klebsiella pneumoniae	P1	1	NDM-7	OXA-48	NDM+OXA	Klebsiella pneumoniae-NDM+OXA	8	12	8	NA	NA	stool	ICU	NA	NA	NA	Iran		Molecular characterization of intestinal carriage of carbapenem-resistant Enterobacteriaceae among inpatients at two Iranian university hospitals: first report of co-production of blaNDM-7 and blaOXA-48
103	2017	2015	Klebsiella pneumoniae	P4	1	NDM-7	OXA-48	NDM+OXA	Klebsiella pneumoniae-NDM+OXA	NA	NA	NA	NA	NA	stool	ICU	NA	NA	NA	Iran		Molecular characterization of intestinal carriage of carbapenem-resistant Enterobacteriaceae among inpatients at two Iranian university hospitals: first report of co-production of blaNDM-7 and blaOXA-48
103	2017	2015	Klebsiella pneumoniae	P16	1	NDM-7	OXA-48	NDM+OXA	Klebsiella pneumoniae-NDM+OXA	NA	NA	NA	NA	NA	stool	ICU	NA	NA	NA	Iran		Molecular characterization of intestinal carriage of carbapenem-resistant Enterobacteriaceae among inpatients at two Iranian university hospitals: first report of co-production of blaNDM-7 and blaOXA-48
103	2017	2015	Klebsiella pneumoniae	P3	1	NDM-7	OXA-48	NDM+OXA	Klebsiella pneumoniae-NDM+OXA	8	16	8	NA	NA	stool	ICU	NA	NA	NA	Iran		Molecular characterization of intestinal carriage of carbapenem-resistant Enterobacteriaceae among inpatients at two Iranian university hospitals: first report of co-production of blaNDM-7 and blaOXA-48
104	2017	2015	Klebsiella pneumoniae	RJ119	1	NDM-1	OXA-48	NDM+OXA	Klebsiella pneumoniae-NDM+OXA	2	3	4	NA	Female	wound	NA	burn	NA	NA	Shanghai, China	ST307	Coexistence of blaOXA−48 and Truncated blaNDM−1 on Different Plasmids in a Klebsiella pneumoniae Isolate in China
105	2017	2014	Klebsiella pneumoniae	KPC160111	1	KPC-2	OXA-48	KPC+OXA	Klebsiella pneumoniae-KPC+OXA	NA	NA	NA	NA	NA	NA	NA	NA	NA	NA	Taiwan	ST11	Clonal dissemination of carbapenemase-producing Klebsiella pneumoniae: Two distinct sub-lineages of Sequence Type 11 carrying blaKPC-2 and blaOXA-48
105	2017	2014	Klebsiella pneumoniae	KPC160112	1	KPC-2	OXA-48	KPC+OXA	Klebsiella pneumoniae-KPC+OXA	NA	NA	NA	NA	NA	NA	NA	NA	NA	NA	Taiwan	ST11	Clonal dissemination of carbapenemase-producing Klebsiella pneumoniae: Two distinct sub-lineages of Sequence Type 11 carrying blaKPC-2 and blaOXA-48
106	2017	2015	Klebsiella pneumoniae	NA	1	NDM-7	OXA-48	NDM+OXA	Klebsiella pneumoniae-NDM+OXA	＞32	＞32	＞1	78	NA	stool	emergency room	urinary tract infection	subsequent bladder catheterisation、antibiotic treatment	NA	Spain	ST437	Klebsiella pneumoniae co-producing NDM-7 and OXA-48 carbapenemases isolated from a patient with prolonged hospitalisation
107	2017	2015	Klebsiella pneumoniae	KP1	1	NDM	OXA-48-like	NDM+OXA	Klebsiella pneumoniae-NDM+OXA	NA	NA	NA	NA	NA	Exudates	NA	NA	NA	NA	India		Co occurrence of two 16S rRNA methyltrasferases along with NDM and OXA 48 like carbapenamases on a single plasmid in Klebsiella pneumoniae
107	2017	2015	Klebsiella pneumoniae	KP98	1	NDM	OXA-48-like	NDM+OXA	Klebsiella pneumoniae-NDM+OXA	NA	NA	NA	NA	NA	urine	NA	NA	NA	NA	India		Co occurrence of two 16S rRNA methyltrasferases along with NDM and OXA 48 like carbapenamases on a single plasmid in Klebsiella pneumoniae
107	2017	2015	Klebsiella pneumoniae	KP297	1	NDM	OXA-48-like	NDM+OXA	Klebsiella pneumoniae-NDM+OXA	NA	NA	NA	NA	NA	blood	NA	NA	NA	NA	India		Co occurrence of two 16S rRNA methyltrasferases along with NDM and OXA 48 like carbapenamases on a single plasmid in Klebsiella pneumoniae
107	2017	2015	Klebsiella pneumoniae	KP48	1	NDM	OXA‑48‑like	NDM+OXA	Klebsiella pneumoniae-NDM+OXA	NA	NA	NA	NA	NA	Respiratory	NA	NA	NA	NA	India	NA	Co occurrence of two 16S rRNA methyltrasferases along with NDM and OXA 48 like carbapenamases on a single plasmid in Klebsiella pneumoniae
107	2017	2015	Klebsiella pneumoniae	KP124	1	NDM	OXA‑48‑like	NDM+OXA	Klebsiella pneumoniae-NDM+OXA	NA	NA	NA	NA	NA	urine	NA	NA	NA	NA	India	NA	Co occurrence of two 16S rRNA methyltrasferases along with NDM and OXA 48 like carbapenamases on a single plasmid in Klebsiella pneumoniae
107	2017	2015	Klebsiella pneumoniae	KP231	1	NDM	OXA‑48‑like	NDM+OXA	Klebsiella pneumoniae-NDM+OXA	NA	NA	NA	NA	NA	urine	NA	NA	NA	NA	India	NA	Co occurrence of two 16S rRNA methyltrasferases along with NDM and OXA 48 like carbapenamases on a single plasmid in Klebsiella pneumoniae
107	2017	2015	Klebsiella pneumoniae	KP302	1	NDM	OXA‑48‑like	NDM+OXA	Klebsiella pneumoniae-NDM+OXA	NA	NA	NA	NA	NA	urine	NA	NA	NA	NA	India	NA	Co occurrence of two 16S rRNA methyltrasferases along with NDM and OXA 48 like carbapenamases on a single plasmid in Klebsiella pneumoniae
108	2017	2013	Klebsiella pneumoniae	ABC143A	1	NDM-5	OXA-181	NDM+OXA	Klebsiella pneumoniae-NDM+OXA	＞128	＞128	＞64	NA	NA	Body fluid	NA	peritonitis	operation for obstruction and perforation of the small intestine	died due to sepsis	United Arab Emirates	ST147	Multihospital Occurrence of Pan-Resistant Klebsiella pneumoniae Sequence Type 147 with an ISEcp1- Directed blaOXA-181 Insertion in the mgrB Gene in the United Arab Emirates
108	2017	2013	Klebsiella pneumoniae	ABC143B	1	NDM-5	OXA-181	NDM+OXA	Klebsiella pneumoniae-NDM+OXA	＞128	＞128	＞64	NA	NA	sputum	NA	peritonitis	operation for obstruction and perforation of the small intestine	died due to sepsis	United Arab Emirates	ST147	Multihospital Occurrence of Pan-Resistant Klebsiella pneumoniae Sequence Type 147 with an ISEcp1- Directed blaOXA-181 Insertion in the mgrB Gene in the United Arab Emirates
108	2017	2013	Klebsiella pneumoniae	ABC143C	1	NDM-5	OXA-181	NDM+OXA	Klebsiella pneumoniae-NDM+OXA	＞128	＞128	＞64	NA	NA	blood	NA	peritonitis	operation for obstruction and perforation of the small intestine	died due to sepsis	United Arab Emirates	ST147	Multihospital Occurrence of Pan-Resistant Klebsiella pneumoniae Sequence Type 147 with an ISEcp1- Directed blaOXA-181 Insertion in the mgrB Gene in the United Arab Emirates
108	2017	2013	Klebsiella pneumoniae	ABC143D	1	NDM-5	OXA-181	NDM+OXA	Klebsiella pneumoniae-NDM+OXA	＞128	＞128	＞64	NA	NA	stool	NA	peritonitis	operation for obstruction and perforation of the small intestine	died due to sepsis	United Arab Emirates	ST147	Multihospital Occurrence of Pan-Resistant Klebsiella pneumoniae Sequence Type 147 with an ISEcp1- Directed blaOXA-181 Insertion in the mgrB Gene in the United Arab Emirates
108	2017	2013	Klebsiella pneumoniae	ABC143E	1	NDM-5	OXA-181	NDM+OXA	Klebsiella pneumoniae-NDM+OXA	＞128	＞128	＞64	NA	NA	blood	NA	peritonitis	operation for obstruction and perforation of the small intestine	died due to sepsis	United Arab Emirates	ST147	Multihospital Occurrence of Pan-Resistant Klebsiella pneumoniae Sequence Type 147 with an ISEcp1- Directed blaOXA-181 Insertion in the mgrB Gene in the United Arab Emirates
108	2017	2013	Klebsiella pneumoniae	ABC146	1	NDM-5	OXA-181	NDM+OXA	Klebsiella pneumoniae-NDM+OXA	128	16	＞64	75	male	sputum	NA	NA	NA	died due to sepsis	United Arab Emirates	ST147	Multihospital Occurrence of Pan-Resistant Klebsiella pneumoniae Sequence Type 147 with an ISEcp1- Directed blaOXA-181 Insertion in the mgrB Gene in the United Arab Emirates
108	2017	2013	Klebsiella pneumoniae	ABC164	1	NDM-5	OXA-181	NDM+OXA	Klebsiella pneumoniae-NDM+OXA	＞128	128	＞64	75	female	pus	NA	breast cancer	mastectomy	died due to sepsis	United Arab Emirates	ST147	Multihospital Occurrence of Pan-Resistant Klebsiella pneumoniae Sequence Type 147 with an ISEcp1- Directed blaOXA-181 Insertion in the mgrB Gene in the United Arab Emirates
109	2017	NA	Klebsiella pneumoniae	NA	1	NDM-1	OXA-181	NDM+OXA	Klebsiella pneumoniae-NDM+OXA	≥4	≥4	≥2	2	male	urine	neurological department	acute respiratory infection	ceftriaxone and gentamicin and later with co-trimoxazole	NA	Nigeria	ST15	First report of OXA-181 and NDM-1 from a clinical Klebsiella pneumoniae isolate from Nigeria
110	2017	2008-2014	Escherichia coli	NA	1	NDM-1	OXA-181	NDM+OXA	Escherichia coli-NDM+OXA	6	＞32	16	NA	NA	NA	NA	NA	NA	NA	France		Prospective evaluation of the OKN K-SeT assay, a new multiplex immunochromatographic test for the rapid detection of OXA-48-like，KPC and NDM
110	2017	2008-2014	Klebsiella pneumoniae	NA	1	NDM-1	OXA-181	NDM+OXA	Klebsiella pneumoniae-NDM+OXA	4	3	＞32	NA	NA	NA	NA	NA	NA	NA	France		Prospective evaluation of the OKN K-SeT assay, a new multiplex immunochromatographic test for the rapid detection of OXA-48-like, KPC and NDM carbapenemases
110	2017	2008-2014	Klebsiella pneumoniae	NA	1	NDM-1	OXA-181	NDM+OXA	Klebsiella pneumoniae-NDM+OXA	＞32	＞32	＞32	NA	NA	NA	NA	NA	NA	NA	France		Prospective evaluation of the OKN K-SeT assay, a new multiplex immunochromatographic test for the rapid detection of OXA-48-like, KPC and NDM carbapenemases
110	2017	2008-2014	Klebsiella pneumoniae	NA	1	NDM-1	OXA-181	NDM+OXA	Klebsiella pneumoniae-NDM+OXA	＞32	＞32	＞32	NA	NA	NA	NA	NA	NA	NA	France		Prospective evaluation of the OKN K-SeT assay, a new multiplex immunochromatographic test for the rapid detection of OXA-48-like, KPC and NDM carbapenemases
110	2017	2008-2014	Klebsiella pneumoniae	NA	1	NDM-1	OXA-181	NDM+OXA	Klebsiella pneumoniae-NDM+OXA	＞32	16	＞32	NA	NA	NA	NA	NA	NA	NA	France		Prospective evaluation of the OKN K-SeT assay, a new multiplex immunochromatographic test for the rapid detection of OXA-48-like, KPC and NDM carbapenemases
110	2017	2008-2014	Klebsiella pneumoniae	NA	1	NDM-1	OXA-181	NDM+OXA	Klebsiella pneumoniae-NDM+OXA	16	＞32	＞32	NA	NA	NA	NA	NA	NA	NA	France		Prospective evaluation of the OKN K-SeT assay, a new multiplex immunochromatographic test for the rapid detection of OXA-48-like, KPC and NDM carbapenemases
110	2017	2008-2014	Klebsiella pneumoniae	NA	1	NDM-1	OXA-181	NDM+OXA	Klebsiella pneumoniae-NDM+OXA	12	16	＞32	NA	NA	NA	NA	NA	NA	NA	France		Prospective evaluation of the OKN K-SeT assay, a new multiplex immunochromatographic test for the rapid detection of OXA-48-like, KPC and NDM carbapenemases
111	2017	2011	Klebsiella pneumoniae	isolate：22	1	NDM-1	OXA-181	NDM+OXA	Klebsiella pneumoniae-NDM+OXA	＞32	＞32	＞32	NA	NA	NA	NA	NA	NA	NA	Romania	ST525	Molecular and epidemiological characterization of carbapenemase-producing Enterobacteriaceae in Norway,2007 to 2014
112	2017	2013-2014	Klebsiella pneumoniae	patient 4	1	NDM	OXA-48	NDM+OXA	Klebsiella pneumoniae-NDM+OXA	≥16	8	NA	39	male	pus	NA	NA	NA	NA	Adana, Turkey	NA	Molecular epidemiology of carbapenem-resistant Klebsiella pneumoniae at a Turkish centre: Is the increase of resistance a threat for Europe?
112	2017	2013-2014	Klebsiella pneumoniae	patient 10	1	NDM	OXA-48	NDM+OXA	Klebsiella pneumoniae-NDM+OXA	≥16	8	NA	26	male	blood	NA	NA	NA	NA	Adana, Turkey		Molecular epidemiology of carbapenem-resistant Klebsiella pneumoniae at a Turkish centre: Is the increase of resistance a threat for Europe?
112	2017	2013-2014	Klebsiella pneumoniae	patient 38	1	NDM	OXA-48	NDM+OXA	Klebsiella pneumoniae-NDM+OXA	≥16	≥16	NA	82	Female	urine	NA	NA	NA	NA	Adana, Turkey		Molecular epidemiology of carbapenem-resistant Klebsiella pneumoniae at a Turkish centre: Is the increase of resistance a threat for Europe?
112	2017	2013-2014	Klebsiella pneumoniae	patient 39	1	NDM	OXA-48	NDM+OXA	Klebsiella pneumoniae-NDM+OXA	≥16	≥16	≥8	22	male	blood	NA	NA	NA	NA	Adana, Turkey		Molecular epidemiology of carbapenem-resistant Klebsiella pneumoniae at a Turkish centre: Is the increase of resistance a threat for Europe?
112	2017	2013-2014	Klebsiella pneumoniae	patient 51	1	NDM	OXA-48	NDM+OXA	Klebsiella pneumoniae-NDM+OXA	≥16	≥16	≥8	15	male	blood	NA	NA	NA	NA	Adana, Turkey		Molecular epidemiology of carbapenem-resistant Klebsiella pneumoniae at a Turkish centre: Is the increase of resistance a threat for Europe?
112	2017	2013-2014	Klebsiella pneumoniae	patient 54	1	NDM	OXA-48	NDM+OXA	Klebsiella pneumoniae-NDM+OXA	≥16	≥16	NA	46	Female	urine	NA	NA	NA	NA	Adana, Turkey		Molecular epidemiology of carbapenem-resistant Klebsiella pneumoniae at a Turkish centre: Is the increase of resistance a threat for Europe?
112	2017	2013-2014	Klebsiella pneumoniae	patient 79	1	NDM	OXA-48	NDM+OXA	Klebsiella pneumoniae-NDM+OXA	≥16	≥16	≥8	89	Female	urine	NA	NA	NA	NA	Adana, Turkey		Molecular epidemiology of carbapenem-resistant Klebsiella pneumoniae at a Turkish centre: Is the increase of resistance a threat for Europe?
112	2017	2013-2014	Klebsiella pneumoniae	patient 100	1	NDM	OXA-48	NDM+OXA	Klebsiella pneumoniae-NDM+OXA	≥16	≥16	NA	66	Female	blood	NA	NA	NA	NA	Adana, Turkey		Molecular epidemiology of carbapenem-resistant Klebsiella pneumoniae at a Turkish centre: Is the increase of resistance a threat for Europe?
113	2017	2014	Escherichia coli	E5	1	NDM-1	OXA-181	NDM+OXA	Escherichia coli-NDM+OXA	3	＜1	8	37	male	tracheal	Nephrology	NA	NA	NA	Iran	NA	Emergence of carbapenem resistant Escherichia coli isolates producing blaNDM and blaOXA-48-like carried on IncA/C and IncL/M plasmids at two Iranian university hospitals
113	2017	2015	Escherichia coli	E31	1	NDM-1	OXA-48	NDM+OXA	Escherichia coli-NDM+OXA	8	8	8	28	Female	stool	General ICU	NA	NA	NA	Iran	ST6826	Emergence of carbapenem resistant Escherichia coli isolates producing blaNDM and blaOXA-48-like carried on IncA/C and IncL/M plasmids at two Iranian university hospitals
113	2017	2015	Escherichia coli	E14	1	NDM-1	OXA-48	NDM+OXA	Escherichia coli-NDM+OXA	2	＜1	3	65	male	stool	ICU-1	NA	NA	NA	Iran	ST178	Emergence of carbapenem resistant Escherichia coli isolates producing blaNDM and blaOXA-48-like carried on IncA/C and IncL/M plasmids at two Iranian university hospitals
113	2017	2015	Escherichia coli	E10	1	NDM-1	OXA-48	NDM+OXA	Escherichia coli-NDM+OXA	8	16	8	60	Female	stool	ICU-2	NA	NA	NA	Iran	ST1431	Emergence of carbapenem resistant Escherichia coli isolates producing blaNDM and blaOXA-48-like carried on IncA/C and IncL/M plasmids at two Iranian university hospitals
113	2017	2015	Escherichia coli	E6	1	NDM-7	OXA-48	NDM+OXA	Escherichia coli-NDM+OXA	8	8	8	22	male	stool	ICU-2	NA	NA	NA	Iran	ST315	Emergence of carbapenem resistant Escherichia coli isolates producing blaNDM and blaOXA-48-like carried on IncA/C and IncL/M plasmids at two Iranian university hospitals
113	2017	2015	Escherichia coli	E9	1	NDM-7	OXA-48	NDM+OXA	Escherichia coli-NDM+OXA	8	16	8	26	male	stool	ICU-2	NA	NA	NA	Iran	ST167	Emergence of carbapenem resistant Escherichia coli isolates producing blaNDM and blaOXA-48-like carried on IncA/C and IncL/M plasmids at two Iranian university hospitals
113	2017	2015	Escherichia coli	E15	1	NDM-1	OXA-48	NDM+OXA	Escherichia coli-NDM+OXA	2	＜1	2	22	Female	stool	ICU-3	NA	NA	NA	Iran	ST10	Emergence of carbapenem resistant Escherichia coli isolates producing blaNDM and blaOXA-48-like carried on IncA/C and IncL/M plasmids at two Iranian university hospitals
114	2017	2014	Escherichia coli	NA	1	VIM-1-like	OXA-48-like	VIM+OXA	Escherichia coli-VIM+OXA	NA	NA	NA	NA	NA	NA	NA	NA	NA	NA	Egypt		High Carbapenem Resistance in Clinical Gram-Negative Pathogens Isolated in Egypt
114	2017	2014	Klebsiella pneumoniae	NA	2	NDM-1	OXA-48-like	NDM+OXA	Klebsiella pneumoniae-NDM+OXA	NA	NA	NA	NA	NA	NA	NA	NA	NA	NA	Egypt		High Carbapenem Resistance in Clinical Gram-Negative Pathogens Isolated in Egypt
114	2017	2014	Klebsiella pneumoniae	NA	3	VIM-1-like	OXA-48-like	VIM+OXA	Klebsiella pneumoniae-VIM+OXA	NA	NA	NA	NA	NA	NA	NA	NA	NA	NA	Egypt		High Carbapenem Resistance in Clinical Gram-Negative Pathogens Isolated in Egypt
114	2017	2014	Klebsiella pneumoniae	NA	5	NDM-1	VIM-1-like	NDM+VIM	Klebsiella pneumoniae-NDM+VIM	NA	NA	NA	NA	NA	NA	NA	NA	NA	NA	Egypt	NA	High Carbapenem Resistance in Clinical Gram-Negative Pathogens Isolated in Egypt
114	2017	2014	Pseudomonas aeruginosa	NA	2	VIM-2-like	OXA-48-like	VIM+OXA	Pseudomonas aeruginosa-VIM+OXA	NA	NA	NA	NA	NA	NA	NA	NA	NA	NA	Egypt		High Carbapenem Resistance in Clinical Gram-Negative Pathogens Isolated in Egypt
115	2017	2015	Klebsiella pneumoniae	K65	1	KPC-2	NDM-1	KPC+NDM	Klebsiella pneumoniae-KPC+NDM	NA	2	16	NA	NA	NA	NA	NA	NA	NA	Chongqing, China	ST1	Multidrug Resistance Mechanisms of Carbapenem Resistant Klebsiella pneumoniae Strains Isolated in Chongqing, China
115	2017	2015	Klebsiella pneumoniae	K55	1	KPC-2	NDM-1	KPC+NDM	Klebsiella pneumoniae-KPC+NDM	NA	2	32	NA	NA	NA	NA	NA	NA	NA	Chongqing, China	ST147	Multidrug Resistance Mechanisms of Carbapenem Resistant Klebsiella pneumoniae Strains Isolated in Chongqing, China
115	2017	2015	Klebsiella pneumoniae	K53	1	KPC-2	NDM-1	KPC+NDM	Klebsiella pneumoniae-KPC+NDM	NA	64	512	NA	NA	NA	NA	NA	NA	NA	Chongqing, China	ST1383	Multidrug Resistance Mechanisms of Carbapenem Resistant Klebsiella pneumoniae Strains Isolated in Chongqing, China
116	2017	2016	Klebsiella pneumoniae	NA	1	NDM-1	OXA-232	NDM+OXA	Klebsiella pneumoniae-NDM+OXA	>8	>8	NA	64	male	blood and urine	NA	urosepsis	Fosfomycin(6 g every 6 h）Meropenem (2 g every 6 h）	NA	Italy	ST16	Co-production of NDM-1 and OXA-232 by ST16 Klebsiella pneumoniae, Italy, 2016
117	2017	2016	Klebsiella pneumoniae	S17	1	NDM-1	OXA-48	NDM+OXA	Klebsiella pneumoniae-NDM+OXA	＞32	＞32	＞32	NA	Female	catheter	ICU	pneumopathology	cefotaxime/ofloxacin	recovered	Tunisia	ST147	ST147 NDM-1-producing Klebsiella pneumoniae spread in two Tunisian hospitals
118	2017	2014	Enterobacter cloacae	WCHEClY2403	1	KPC-2	NDM-1	KPC+NDM	Enterobacter cloacae-KPC+NDM	64	64	NA	89	NA	sputum	Gerontology	Pneumonia, rupture of an occupying hepatic lesion	NA	recovery	Chengdu, China	ST177	Occurrence of Enterobacter hormaechei carrying blaNDM-1 and blaKPC-2 in China
118	2017	2014	Enterobacter cloacae	WCHEClY2402	1	KPC-2	NDM-1	KPC+NDM	Enterobacter cloacae-KPC+NDM	128	128	NA	76	NA	sputum	Nephrology	Pneumonia, uremia	NA	recovery	Chengdu, China	ST177	Occurrence of Enterobacter hormaechei carrying blaNDM-1 and blaKPC-2 in China
119	2017	2015	Citrobacter freundii	138	1	KPC-3	VIM-2	KPC+VIM	Citrobacter freundii-KPC+VIM	≥16	≥16	≥8	NA	NA	stool	postsurgery	NA	NA	NA	Italy	ST96	Circulation of blaKPC-3-Carrying IncX3 Plasmids among Citrobacter freundii Isolates in an Italian Hospital
119	2017	2016	Citrobacter freundii	124	1	KPC-3	VIM-2	KPC+VIM	Citrobacter freundii-KPC+VIM	≥16	≥16	≥8	NA	NA	stool	postsurgery	NA	NA	NA	Italy	ST96	Circulation of blaKPC-3-Carrying IncX3 Plasmids among Citrobacter freundii Isolates in an Italian Hospital
120	2017	2015	Klebsiella pneumoniae	Klebsiella pneumoniae Kpn-37ii	1	NDM-1	VIM-1	NDM+VIM	Klebsiella pneumoniae-NDM+VIM	＞16	＞256	＞8	NA	NA	NA	ICU	NA	NA	NA	Greek	ST11	Emergence of sequence type 11 Klebsiella pneumoniae coproducing NDM-1 and VIM-1 metallo-β-lactamases in a Greek hospital
120	2017	2015	Klebsiella pneumoniae	Klebsiella pneumoniae Kpn-38i	1	NDM-1	VIM-1	NDM+VIM	Klebsiella pneumoniae-NDM+VIM	＞16	＞256	＞8	NA	NA	NA	NA	NA	NA	NA	Greek	ST11	Emergence of sequence type 11 Klebsiella pneumoniae coproducing NDM-1 and VIM-1 metallo-β-lactamases in a Greek hospital
120	2017	2015	Klebsiella pneumoniae	Klebsiella pneumoniae Kpn-61	1	NDM-1	VIM-1	NDM+VIM	Klebsiella pneumoniae-NDM+VIM	＞16	＞256	＞8	NA	NA	NA	NA	NA	NA	NA	Greek	ST11	Emergence of sequence type 11 Klebsiella pneumoniae coproducing NDM-1 and VIM-1 metallo-β-lactamases in a Greek hospital
120	2017	2015	Klebsiella pneumoniae	Klebsiella pneumoniae Kpn-62i	1	NDM-1	VIM-1	NDM+VIM	Klebsiella pneumoniae-NDM+VIM	＞16	＞256	＞8	NA	NA	NA	NA	NA	NA	NA	Greek	ST11	Emergence of sequence type 11 Klebsiella pneumoniae coproducing NDM-1 and VIM-1 metallo-β-lactamases in a Greek hospital
120	2017	2015	Klebsiella pneumoniae	Klebsiella pneumoniae Kpn-129	1	NDM-1	VIM-1	NDM+VIM	Klebsiella pneumoniae-NDM+VIM	＞16	＞256	＞8	NA	NA	NA	NA	NA	NA	NA	Greek	ST11	Emergence of sequence type 11 Klebsiella pneumoniae coproducing NDM-1 and VIM-1 metallo-β-lactamases in a Greek hospital
121	2017	2014	Klebsiella pneumoniae	CR Kp-1(1699_2676）	1	NDM-5	OXA-181	NDM+OXA	Klebsiella pneumoniae-NDM+OXA	＞32	＞32	＞32	young	Male	abdominal fluid	NA	enterocutaneous fistula	tigecycline( 16 days）	resolved and discharged	USA	ST147	NDM-5 and OXA-181 Beta-Lactamases, a Significant Threat Continues To Spread in the Americas
122	2017	2013	Citrobacter freundii	CF_11	1	KPC-2	VIM-1	KPC+VIM	Citrobacter freundii-KPC+VIM	>32	>8	>32	NA	NA	NA	Surgery	respiratory infection	NA	NA	Madrid, Spain	ST64	Characterization of mobile genetic elements carrying VIM-1 and KPC-2 carbapenemases in Citrobacter freundii isolates in Madrid
123	2017	2013	Citrobacter freundii	first patient	1	VIM-1	OXA-48	VIM+OXA	Citrobacter freundii-VIM+OXA	＞8	＞8	＞1	60	male	stool	onco-haematology unit	AML	NA	NA	Spain	NA	Carbapenem-resistant Citrobacter spp. isolated in Spain from 2013 to 2015 produced a variety of carbapenemases including VIM-1, OXA-48, KPC-2, NDM-1 and VIM-2
123	2017	2013	Citrobacter freundii	NA	8	VIM-1	OXA-48	VIM+OXA	Citrobacter freundii-VIM+OXA	NA	NA	NA	NA	NA	NA	NA	NA	NA	NA	Spain		Carbapenem-resistant Citrobacter spp. isolated in Spain from 2013 to 2015 produced a variety of carbapenemases including VIM-1, OXA-48, KPC-2, NDM-1 and VIM-2
124	2017	2014-2015	Acinetobacter baumannii	AB-38	1	NDM-1	OXA-23	NDM+OXA	Acinetobacter baumannii-NDM+OXA	NA	＞32	NA	NA	NA	tracheal	post-operative ward	NA	NA	NA	Nepal	NA	Co-existence of blaOXA-23 and blaNDM-1genes of Acinetobacter baumannii isolated from Nepal: antimicrobial resistance and clinical significance
125	2017	NA	Klebsiella pneumoniae	NA	1	NDM-1	OXA-48	NDM+OXA	Klebsiella pneumoniae-NDM+OXA	NA	NA	NA	NA	NA	NA	NA	NA	NA	NA	Austria		Outbreak due to an extensively drug-resistant Klebsiella pneumoniae harbouring blaNDM-1 and/or blaOXA-48 in Barcelona, Spain. In: Abstracts of the Twenty-seventh European Congress of Clinical Microbiology and Infectious Diseases, Vienna, Austria, 2017
126	2021	2013	Providencia rettgeri	2055	1	NDM-1	IMP-4	NDM+IMP	Providencia rettgeri-NDM+IMP	NA	NA	NA	NA	NA	NA	NA	NA	NA	NA			Genetic Characterization and Passage Instability of a Hybrid Plasmid Co-Harboring blaIMP-4 and blaNDM-1 Reveal the Contribution of Insertion Sequences During Plasmid Formation and Evolution
126	2021	2020	Klebsiella michiganensis	7525	1	NDM-1	IMP-4	NDM+IMP	Klebsiella michiganensis-NDM+IMP	64	>128	NA	49	Female	urine	NA	B-cell acute lymphoblastic leukemia	NA	NA	Zhejiang , China	NA	Genetic Characterization and Passage Instability of a Hybrid Plasmid Co-Harboring blaIMP-4 and blaNDM-1 Reveal the Contribution of Insertion Sequences During Plasmid Formation and Evolution
127	2018	2013	Klebsiella pneumoniae	Patient 13	1	KPC-2	VIM-1	KPC+VIM	Klebsiella pneumoniae-KPC+VIM	NA	NA	NA	65	male	urine	General ICU	Sepsis Chronic renal failure, DM	NA	Discharge	Greece	ST147	Hospital outbreak due to a Klebsiella pneumoniae ST147 clonal strain co-producing KPC-2 and VIM-1 carbapenemases in a tertiary teaching hospital in Northern Greece
127	2018	2013	Klebsiella pneumoniae	Patient 1	1	KPC-2	VIM-1	KPC+VIM	Klebsiella pneumoniae-KPC+VIM	＞32	＞32	＞32	80	female	tracheal	cardiosurgical ICU	Renal, heart and respiratory failure	Heart valve surgery	Discharged	Greece	ST147	Hospital outbreak due to a Klebsiella pneumoniae ST147 clonal strain co-producing KPC-2 and VIM-1 carbapenemases in a tertiary teaching hospital in Northern Greece
127	2018	2013	Klebsiella pneumoniae	Patient 2	1	KPC-2	VIM-1	KPC+VIM	Klebsiella pneumoniae-KPC+VIM	NA	NA	NA	63	male	tracheal	cardiosurgical ICU	Myocardial infarction 、Heart failure	NA	Death	Greece	ST147	Hospital outbreak due to a Klebsiella pneumoniae ST147 clonal strain co-producing KPC-2 and VIM-1 carbapenemases in a tertiary teaching hospital in Northern Greece
127	2018	2013	Klebsiella pneumoniae	Patient 5	1	KPC-2	VIM-1	KPC+VIM	Klebsiella pneumoniae-KPC+VIM	NA	NA	NA	72	female	blood	cardiosurgical ICU	Cardiac arrest, MODS、 Chronic renal failure, coronary disease, DM	NA	Death	Greece	ST147	Hospital outbreak due to a Klebsiella pneumoniae ST147 clonal strain co-producing KPC-2 and VIM-1 carbapenemases in a tertiary teaching hospital in Northern Greece
127	2018	2013	Klebsiella pneumoniae	Patient 6	1	KPC-2	VIM-1	KPC+VIM	Klebsiella pneumoniae-KPC+VIM	NA	NA	NA	59	female	blood	cardiosurgical ICU	septic shock, MODS Heart failure	Aortic surgery	Death	Greece	ST147	Hospital outbreak due to a Klebsiella pneumoniae ST147 clonal strain co-producing KPC-2 and VIM-1 carbapenemases in a tertiary teaching hospital in Northern Greece
127	2018	2013	Klebsiella pneumoniae	Patient 7	1	KPC-2	VIM-1	KPC+VIM	Klebsiella pneumoniae-KPC+VIM	NA	NA	NA	41	male	blood	cardiosurgical ICU	Aortic aneurysm, myocardial infarction, MODS Angina, pericarditis	NA	Death	Greece	ST147	Hospital outbreak due to a Klebsiella pneumoniae ST147 clonal strain co-producing KPC-2 and VIM-1 carbapenemases in a tertiary teaching hospital in Northern Greece
127	2018	2013	Klebsiella pneumoniae	Patient 8	1	KPC-2	VIM-1	KPC+VIM	Klebsiella pneumoniae-KPC+VIM	NA	NA	NA	70	male	urine	cardiosurgical ICU	sepsis, MODS Myocardial infarction, renal failure, DM	Aortic bypass	Death	Greece	ST147	Hospital outbreak due to a Klebsiella pneumoniae ST147 clonal strain co-producing KPC-2 and VIM-1 carbapenemases in a tertiary teaching hospital in Northern Greece
127	2018	2013	Klebsiella pneumoniae	Patient 11	1	KPC-2	VIM-1	KPC+VIM	Klebsiella pneumoniae-KPC+VIM	NA	NA	NA	62	male	blood	cardiosurgical ICU	MODS, sepsis Mitral regurgitation	NA	Death	Greece	ST147	Hospital outbreak due to a Klebsiella pneumoniae ST147 clonal strain co-producing KPC-2 and VIM-1 carbapenemases in a tertiary teaching hospital in Northern Greece
127	2018	2013	Klebsiella pneumoniae	Patient 3	1	KPC-2	VIM-1	KPC+VIM	Klebsiella pneumoniae-KPC+VIM	NA	NA	NA	52	male	Trauma	General ICU	Internal haemorrhage	NA	Discharged	Greece	ST147	Hospital outbreak due to a Klebsiella pneumoniae ST147 clonal strain co-producing KPC-2 and VIM-1 carbapenemases in a tertiary teaching hospital in Northern Greece
127	2018	2013	Klebsiella pneumoniae	Patient 14	1	KPC-2	VIM-1	KPC+VIM	Klebsiella pneumoniae-KPC+VIM	NA	NA	NA	78	male	blood	General ICU	Fever, Brain pus	NA	Death	Greece	ST147	Hospital outbreak due to a Klebsiella pneumoniae ST147 clonal strain co-producing KPC-2 and VIM-1 carbapenemases in a tertiary teaching hospital in Northern Greece
127	2018	2013	Klebsiella pneumoniae	Patient 4	1	KPC-2	VIM-1	KPC+VIM	Klebsiella pneumoniae-KPC+VIM	NA	NA	NA	64	female	urine	surgical ICU	Respiratory infection、 Heart failure, pulmonary oedema	NA	Death	Greece	ST147	Hospital outbreak due to a Klebsiella pneumoniae ST147 clonal strain co-producing KPC-2 and VIM-1 carbapenemases in a tertiary teaching hospital in Northern Greece
127	2018	2013	Klebsiella pneumoniae	Patient 9	1	KPC-2	VIM-1	KPC+VIM	Klebsiella pneumoniae-KPC+VIM	NA	NA	NA	31	male	blood	surgical ICU	Multiple trauma, splenectomy	NA	Discharged	Greece	ST147	Hospital outbreak due to a Klebsiella pneumoniae ST147 clonal strain co-producing KPC-2 and VIM-1 carbapenemases in a tertiary teaching hospital in Northern Greece
127	2018	2013	Klebsiella pneumoniae	Patient 10	1	KPC-2	VIM-1	KPC+VIM	Klebsiella pneumoniae-KPC+VIM	NA	NA	NA	42	male	Bile drainage	surgical ICU	Multiple trauma	endoscopic retrograde cholangiopancreatography	Discharged	Greece	ST147	Hospital outbreak due to a Klebsiella pneumoniae ST147 clonal strain co-producing KPC-2 and VIM-1 carbapenemases in a tertiary teaching hospital in Northern Greece
127	2018	2013	Klebsiella pneumoniae	Patient 12	1	KPC-2	VIM-1	KPC+VIM	Klebsiella pneumoniae-KPC+VIM	NA	NA	NA	77	male	blood	surgical ICU	CNS infection, cardiac arrest Colon cancer	NA	Death	Greece	ST147	Hospital outbreak due to a Klebsiella pneumoniae ST147 clonal strain co-producing KPC-2 and VIM-1 carbapenemases in a tertiary teaching hospital in Northern Greece
127	2018	2014	Klebsiella pneumoniae	Patient 19	1	KPC-2	VIM-1	KPC+VIM	Klebsiella pneumoniae-KPC+VIM	NA	NA	NA	75	female	blood	cardiosurgical ICU	β-Thalassemia	Heart valve surgery	Death	Greece	ST147	Hospital outbreak due to a Klebsiella pneumoniae ST147 clonal strain co-producing KPC-2 and VIM-1 carbapenemases in a tertiary teaching hospital in Northern Greece
127	2018	2014	Klebsiella pneumoniae	Patient 21	1	KPC-2	VIM-1	KPC+VIM	Klebsiella pneumoniae-KPC+VIM	NA	NA	NA	72	female	blood	cardiosurgical ICU	Hypertension	Heart valve surgery	Discharge	Greece	ST147	Hospital outbreak due to a Klebsiella pneumoniae ST147 clonal strain co-producing KPC-2 and VIM-1 carbapenemases in a tertiary teaching hospital in Northern Greece
127	2018	2014	Klebsiella pneumoniae	Patient 22	1	KPC-2	VIM-1	KPC+VIM	Klebsiella pneumoniae-KPC+VIM	NA	NA	NA	35	male	blood	cardiosurgical ICU	Brain haemorrhage	NA	Discharge	Greece	ST147	Hospital outbreak due to a Klebsiella pneumoniae ST147 clonal strain co-producing KPC-2 and VIM-1 carbapenemases in a tertiary teaching hospital in Northern Greece
127	2018	2014	Klebsiella pneumoniae	Patient 23	1	KPC-2	VIM-1	KPC+VIM	Klebsiella pneumoniae-KPC+VIM	NA	NA	NA	81	female	urine	cardiosurgical ICU	DM, hypertension	Aortic stent surgery	Discharge	Greece	ST147	Hospital outbreak due to a Klebsiella pneumoniae ST147 clonal strain co-producing KPC-2 and VIM-1 carbapenemases in a tertiary teaching hospital in Northern Greece
127	2018	2014	Klebsiella pneumoniae	Patient 24	1	KPC-2	VIM-1	KPC+VIM	Klebsiella pneumoniae-KPC+VIM	NA	NA	NA	48	male	blood	cardiosurgical ICU	Multiple injuries, epidural haemorrhage	NA	Death	Greece	ST147	Hospital outbreak due to a Klebsiella pneumoniae ST147 clonal strain co-producing KPC-2 and VIM-1 carbapenemases in a tertiary teaching hospital in Northern Greece
127	2018	2014	Klebsiella pneumoniae	Patient 15	1	KPC-2	VIM-1	KPC+VIM	Klebsiella pneumoniae-KPC+VIM	NA	NA	NA	41	female	blood	General ICU	Subarachnoid haemorrhage ,Aneurysm	NA	Death	Greece	ST147	Hospital outbreak due to a Klebsiella pneumoniae ST147 clonal strain co-producing KPC-2 and VIM-1 carbapenemases in a tertiary teaching hospital in Northern Greece
127	2018	2014	Klebsiella pneumoniae	Patient 16	1	KPC-2	VIM-1	KPC+VIM	Klebsiella pneumoniae-KPC+VIM	NA	NA	NA	41	male	central venous cathete	General ICU	Head trauma	NA	Discharge	Greece	ST147	Hospital outbreak due to a Klebsiella pneumoniae ST147 clonal strain co-producing KPC-2 and VIM-1 carbapenemases in a tertiary teaching hospital in Northern Greece
127	2018	2014	Klebsiella pneumoniae	Patient 17	1	KPC-2	VIM-1	KPC+VIM	Klebsiella pneumoniae-KPC+VIM	NA	NA	NA	42	female	blood	General ICU	Subarachnoid haemorrhage Epilepsy	NA	Discharge	Greece	ST147	Hospital outbreak due to a Klebsiella pneumoniae ST147 clonal strain co-producing KPC-2 and VIM-1 carbapenemases in a tertiary teaching hospital in Northern Greece
127	2018	2014	Klebsiella pneumoniae	Patient 18	1	KPC-2	VIM-1	KPC+VIM	Klebsiella pneumoniae-KPC+VIM	NA	NA	NA	32	female	Trauma	General ICU	Multiple trauma	NA	Discharge	Greece	ST147	Hospital outbreak due to a Klebsiella pneumoniae ST147 clonal strain co-producing KPC-2 and VIM-1 carbapenemases in a tertiary teaching hospital in Northern Greece
127	2018	2014	Klebsiella pneumoniae	Patient 20	1	KPC-2	VIM-1	KPC+VIM	Klebsiella pneumoniae-KPC+VIM	NA	NA	NA	33	male	pus	General ICU	Fever, oral infection ,Aortic dissection, Marfan syndrome	NA	Discharge	Greece	ST147	Hospital outbreak due to a Klebsiella pneumoniae ST147 clonal strain co-producing KPC-2 and VIM-1 carbapenemases in a tertiary teaching hospital in Northern Greece
127	2018	2014	Klebsiella pneumoniae	Patient 25	1	KPC-2	VIM-1	KPC+VIM	Klebsiella pneumoniae-KPC+VIM	NA	NA	NA	76	male	blood	surgical ICU	NA	Heart valve surgery	Discharge	Greece	ST147	Hospital outbreak due to a Klebsiella pneumoniae ST147 clonal strain co-producing KPC-2 and VIM-1 carbapenemases in a tertiary teaching hospital in Northern Greece
128	2018	2015	Klebsiella pneumoniae	15-15	1	NDM-1	OXA-232	NDM+OXA	Klebsiella pneumoniae-NDM+OXA	＞64	64	NA	53	male	abdominal fluid	NA	hepatocellular carcinoma	liver transplantation	NA	Korea	ST14	Comparison of virulence between matt and mucoid colonies of Klebsiella pneumoniae coproducing NDM-1 and OXA-232 isolated from a single patient
128	2018	2015	Klebsiella pneumoniae	15-16	1	NDM-1	OXA-232	NDM+OXA	Klebsiella pneumoniae-NDM+OXA	＞64	64	NA	53	NA	abdominal fluid	NA	hepatocellular carcinoma	liver transplantation	NA	Korea	ST14	Comparison of virulence between matt and mucoid colonies of Klebsiella pneumoniae coproducing NDM-1 and OXA-232 isolated from a single patient
128	2018	2015	Klebsiella pneumoniae	15-22	1	NDM-1	OXA-232	NDM+OXA	Klebsiella pneumoniae-NDM+OXA	＞64	64	NA	53	NA	Bile	NA	hepatocellular carcinoma	liver transplantation	NA	Korea	ST14	Comparison of virulence between matt and mucoid colonies of Klebsiella pneumoniae coproducing NDM-1 and OXA-232 isolated from a single patient
128	2018	2015	Klebsiella pneumoniae	15-20	1	NDM-1	OXA-232	NDM+OXA	Klebsiella pneumoniae-NDM+OXA	＞64	＞64	NA	53	NA	abdominal fluid	NA	hepatocellular carcinoma	liver transplantation	NA	Korea	ST14	Comparison of virulence between matt and mucoid colonies of Klebsiella pneumoniae coproducing NDM-1 and OXA-232 isolated from a single patient
128	2018	2015	Klebsiella pneumoniae	15-21	1	NDM-1	OXA-232	NDM+OXA	Klebsiella pneumoniae-NDM+OXA	＞64	＞64	NA	53	NA	Bile	NA	hepatocellular carcinoma	liver transplantation	NA	Korea	ST14	Comparison of virulence between matt and mucoid colonies of Klebsiella pneumoniae coproducing NDM-1 and OXA-232 isolated from a single patient
128	2018	2015	Klebsiella pneumoniae	15-23	1	NDM-1	OXA-232	NDM+OXA	Klebsiella pneumoniae-NDM+OXA	＞64	＞64	NA	53	NA	blood	NA	hepatocellular carcinoma	liver transplantation	NA	Korea	ST14	Comparison of virulence between matt and mucoid colonies of Klebsiella pneumoniae coproducing NDM-1 and OXA-232 isolated from a single patient
128	2018	2015	Klebsiella pneumoniae	15-17	1	NDM-1	OXA-232	NDM+OXA	Klebsiella pneumoniae-NDM+OXA	＞64	32	NA	53	NA	abdominal fluid	NA	hepatocellular carcinoma	liver transplantation	NA	Korea	ST14	Comparison of virulence between matt and mucoid colonies of Klebsiella pneumoniae coproducing NDM-1 and OXA-232 isolated from a single patient
128	2018	2015	Klebsiella pneumoniae	15-18	1	NDM-1	OXA-232	NDM+OXA	Klebsiella pneumoniae-NDM+OXA	＞64	32	NA	53	NA	abdominal fluid	NA	hepatocellular carcinoma	liver transplantation	NA	Korea	ST14	Comparison of virulence between matt and mucoid colonies of Klebsiella pneumoniae coproducing NDM-1 and OXA-232 isolated from a single patient
128	2018	2015	Klebsiella pneumoniae	15-19	1	NDM-1	OXA-232	NDM+OXA	Klebsiella pneumoniae-NDM+OXA	＞64	32	NA	53	NA	abdominal fluid	NA	hepatocellular carcinoma	liver transplantation	NA	Korea	ST14	Comparison of virulence between matt and mucoid colonies of Klebsiella pneumoniae coproducing NDM-1 and OXA-232 isolated from a single patient
129	2018	2014-2015	Klebsiella pneumoniae	NA	46	KPC-2	OXA-48	KPC+OXA	Klebsiella pneumoniae-KPC+OXA	NA	≥64	NA	NA	NA	NA	NA	NA	NA	NA	Taiwan	ST11	Emergence and nosocomial spread of ST11 carbapenem-resistant Klebsiella pneumoniae co-producing OXA-48 and KPC-2 in a regional hospital in Taiwan
129	2018	2014-2015	Klebsiella pneumoniae	2015GMR46	1	KPC-2	OXA-48	KPC+OXA	Klebsiella pneumoniae-KPC+OXA	NA	≥64	NA	NA	NA	NA	NA	NA	NA	NA	Taiwan	ST2565	Emergence and nosocomial spread of ST11 carbapenem-resistant Klebsiella pneumoniae co-producing OXA-48 and KPC-2 in a regional hospital in Taiwan
130	2018	NA	Klebsiella pneumoniae	PRJNA449348	1	NDM-1	OXA-48	NDM+OXA	Klebsiella pneumoniae-NDM+OXA	≥16	≥16	NA	7-week-old	male	stool	neonatal intensive care unit	NA	empirical antibiotic therapy、hepatic vein stenting procedure	NA	Italy	NA	Infant colonisation with Escherichia coli and Klebsiella pneumoniae strains co-harbouring blaOXA-48 and blaNDM-1 carbapenemases genes: a case report
130	2018	NA	Escherichia coli	PRJNA449350	1	NDM-1	OXA-48	NDM+OXA	Escherichia coli-NDM+OXA	4	≥16	NA	NA	NA	NA	NA	NA	NA	NA	Iran	ST86	Infant colonisation with Escherichia coli and Klebsiella pneumoniae strains co-harbouring blaOXA-48 and blaNDM-1 carbapenemases genes: a case report
131	2018	2015	Escherichia coli	AMA1167	1	NDM-5	OXA-181	NDM+OXA	Escherichia coli-NDM+OXA	NA	NA	NA	NA	NA	liver	NA	liver pus	NA	NA	Denmark	ST410	Complete Nucleotide Sequence of an Escherichia coli Sequence Type 410 Strain Carrying blaNDM-5 on an IncF Multidrug Resistance Plasmid and blaOXA-181 on an IncX3 Plasmid
132	2018	2015	Escherichia coli	TS79e	1	KPC-2	NDM-1	KPC+NDM	Escherichia coli-KPC+NDM	NA	＞128	NA	NA	NA	NA	NA	NA	NA	NA	Guangzhou, China	ST877	Emergence of Escherichia coli coproducing NDM-1 and KPC-2 carbapenemases from a retail vegetable, China
133	2018	2015	Klebsiella pneumoniae	ES32a	1	NDM-1	OXA-48	NDM+OXA	Klebsiella pneumoniae-NDM+OXA	8	256	8	77	male	urine	Central-ICU	NA	NA	NA	Iran	ST893	Molecular epidemiology of NDM-1- and OXA-48-producing Klebsiella pneumoniae in an Iranian hospital: clonal dissemination of ST11 and ST893
133	2018	2015	Klebsiella pneumoniae	ES33	1	NDM-1	OXA-48	NDM+OXA	Klebsiella pneumoniae-NDM+OXA	8	8	8	45	male	cerebrospinal fluid	Central-ICU	NA	NA	NA	Iran	ST893	Molecular epidemiology of NDM-1- and OXA-48-producing Klebsiella pneumoniae in an Iranian hospital: clonal dissemination of ST11 and ST893
133	2018	2015	Klebsiella pneumoniae	ES35	1	NDM-1	OXA-48	NDM+OXA	Klebsiella pneumoniae-NDM+OXA	8	4	8	65	Female	tracheals	Central-ICU	NA	NA	NA	Iran	ST893	Molecular epidemiology of NDM-1- and OXA-48-producing Klebsiella pneumoniae in an Iranian hospital: clonal dissemination of ST11 and ST893
133	2018	2015	Klebsiella pneumoniae	ES36	1	NDM-1	OXA-48	NDM+OXA	Klebsiella pneumoniae-NDM+OXA	S	S	8	49	Female	tracheals	Central-ICU	NA	NA	NA	Iran	ST893	Molecular epidemiology of NDM-1- and OXA-48-producing Klebsiella pneumoniae in an Iranian hospital: clonal dissemination of ST11 and ST893
133	2018	2015	Klebsiella pneumoniae	ES46	1	NDM-1	OXA-48	NDM+OXA	Klebsiella pneumoniae-NDM+OXA	8	S	8	60	male	tracheals	Central-ICU	NA	NA	NA	Iran	ST893	Molecular epidemiology of NDM-1- and OXA-48-producing Klebsiella pneumoniae in an Iranian hospital: clonal dissemination of ST11 and ST893
133	2018	2015	Klebsiella pneumoniae	ES47	1	NDM-1	OXA-48	NDM+OXA	Klebsiella pneumoniae-NDM+OXA	8	16	8	30	male	catheter	Central-ICU	NA	NA	NA	Iran	NA	Molecular epidemiology of NDM-1- and OXA-48-producing Klebsiella pneumoniae in an Iranian hospital: clonal dissemination of ST11 and ST893
133	2018	2015	Klebsiella pneumoniae	ES48	1	NDM-1	OXA-48	NDM+OXA	Klebsiella pneumoniae-NDM+OXA	8	4	8	<1	male	tracheals	Central-ICU	NA	NA	NA	Iran	NA	Molecular epidemiology of NDM-1- and OXA-48-producing Klebsiella pneumoniae in an Iranian hospital: clonal dissemination of ST11 and ST893
133	2018	2015	Klebsiella pneumoniae	ES50	1	NDM-1	OXA-48	NDM+OXA	Klebsiella pneumoniae-NDM+OXA	8	48	8	40	male	tracheals	Central-ICU	NA	NA	NA	Iran	NA	Molecular epidemiology of NDM-1- and OXA-48-producing Klebsiella pneumoniae in an Iranian hospital: clonal dissemination of ST11 and ST893
133	2018	2015	Klebsiella pneumoniae	ES60	1	NDM-1	OXA-48	NDM+OXA	Klebsiella pneumoniae-NDM+OXA	8	16	8	60	male	tracheals	Central-ICU	NA	NA	NA	Iran	ST893	Molecular epidemiology of NDM-1- and OXA-48-producing Klebsiella pneumoniae in an Iranian hospital: clonal dissemination of ST11 and ST893
133	2018	2015	Klebsiella pneumoniae	ES70	1	NDM-1	OXA-48	NDM+OXA	Klebsiella pneumoniae-NDM+OXA	8	8	8	70	male	cerebrospinal fluid	Central-ICU	NA	NA	NA	Iran	ST893	Molecular epidemiology of NDM-1- and OXA-48-producing Klebsiella pneumoniae in an Iranian hospital: clonal dissemination of ST11 and ST893
133	2018	2015	Klebsiella pneumoniae	ES72	1	NDM-1	OXA-48	NDM+OXA	Klebsiella pneumoniae-NDM+OXA	8	24	8	13	male	urine	Central-ICU	NA	NA	NA	Iran	ST893	Molecular epidemiology of NDM-1- and OXA-48-producing Klebsiella pneumoniae in an Iranian hospital: clonal dissemination of ST11 and ST893
133	2018	2015	Klebsiella pneumoniae	ES81	1	NDM-1	OXA-48	NDM+OXA	Klebsiella pneumoniae-NDM+OXA	8	48	8	42	male	tracheals	Central-ICU	NA	NA	NA	Iran	ST893	Molecular epidemiology of NDM-1- and OXA-48-producing Klebsiella pneumoniae in an Iranian hospital: clonal dissemination of ST11 and ST893
133	2018	2015	Klebsiella pneumoniae	ES83	1	NDM-1	OXA-48	NDM+OXA	Klebsiella pneumoniae-NDM+OXA	8	8	8	24	male	tracheals	Central-ICU	NA	NA	NA	Iran	ST893	Molecular epidemiology of NDM-1- and OXA-48-producing Klebsiella pneumoniae in an Iranian hospital: clonal dissemination of ST11 and ST893
133	2018	2015	Klebsiella pneumoniae	ES86	1	NDM-1	OXA-48	NDM+OXA	Klebsiella pneumoniae-NDM+OXA	6	16	6	70	Male	urine	Central-ICU	NA	NA	NA	Iran	ST147	Molecular epidemiology of NDM-1- and OXA-48-producing Klebsiella pneumoniae in an Iranian hospital: clonal dissemination of ST11 and ST893
133	2018	2015	Klebsiella pneumoniae	ES87	1	NDM-1	OXA-48	NDM+OXA	Klebsiella pneumoniae-NDM+OXA	8	4	8	32	Female	Throat	Central-ICU	NA	NA	NA	Iran	ST893	Molecular epidemiology of NDM-1- and OXA-48-producing Klebsiella pneumoniae in an Iranian hospital: clonal dissemination of ST11 and ST893
133	2018	2015	Klebsiella pneumoniae	ES89	1	NDM-1	OXA-48	NDM+OXA	Klebsiella pneumoniae-NDM+OXA	8	256	8	76	Male	tracheals	Central-ICU	NA	NA	NA	Iran	ST893	Molecular epidemiology of NDM-1- and OXA-48-producing Klebsiella pneumoniae in an Iranian hospital: clonal dissemination of ST11 and ST893
133	2018	2015	Klebsiella pneumoniae	ES91	1	NDM-1	OXA-48	NDM+OXA	Klebsiella pneumoniae-NDM+OXA	8	S	8	75	male	tracheals	Central-ICU	NA	NA	NA	Iran	ST893	Molecular epidemiology of NDM-1- and OXA-48-producing Klebsiella pneumoniae in an Iranian hospital: clonal dissemination of ST11 and ST893
133	2018	2015	Klebsiella pneumoniae	ES92	1	NDM-1	OXA-48	NDM+OXA	Klebsiella pneumoniae-NDM+OXA	8	48	8	42	male	tracheals	Central-ICU	NA	NA	NA	Iran	ST893	Molecular epidemiology of NDM-1- and OXA-48-producing Klebsiella pneumoniae in an Iranian hospital: clonal dissemination of ST11 and ST893
133	2018	2015	Klebsiella pneumoniae	ES99	1	NDM-1	OXA-48	NDM+OXA	Klebsiella pneumoniae-NDM+OXA	8	8	8	30	Female	tracheals	Central-ICU	NA	NA	NA	Iran	NA	Molecular epidemiology of NDM-1- and OXA-48-producing Klebsiella pneumoniae in an Iranian hospital: clonal dissemination of ST11 and ST893
133	2018	2015	Klebsiella pneumoniae	ES107	1	NDM-1	OXA-48	NDM+OXA	Klebsiella pneumoniae-NDM+OXA	8	16	8	52	male	tracheals	Central-ICU	NA	NA	NA	Iran	ST893	Molecular epidemiology of NDM-1- and OXA-48-producing Klebsiella pneumoniae in an Iranian hospital: clonal dissemination of ST11 and ST893
133	2018	2015	Klebsiella pneumoniae	ES111	1	NDM-1	OXA-48	NDM+OXA	Klebsiella pneumoniae-NDM+OXA	8	8	8	32	male	tracheals	Central-ICU	NA	NA	NA	Iran	ST893	Molecular epidemiology of NDM-1- and OXA-48-producing Klebsiella pneumoniae in an Iranian hospital: clonal dissemination of ST11 and ST893
133	2018	2015	Klebsiella pneumoniae	ES116	1	NDM-1	OXA-48	NDM+OXA	Klebsiella pneumoniae-NDM+OXA	8	16	8	20	female	urine	Central-ICU	NA	NA	NA	Iran	ST11	Molecular epidemiology of NDM-1- and OXA-48-producing Klebsiella pneumoniae in an Iranian hospital: clonal dissemination of ST11 and ST893
133	2018	2015	Klebsiella pneumoniae	ES117	1	NDM-1	OXA-48	NDM+OXA	Klebsiella pneumoniae-NDM+OXA	8	16	8	28	female	urine	Central-ICU	NA	NA	NA	Iran	ST11	Molecular epidemiology of NDM-1- and OXA-48-producing Klebsiella pneumoniae in an Iranian hospital: clonal dissemination of ST11 and ST893
133	2018	2015	Klebsiella pneumoniae	ES121	1	NDM-1	OXA-48	NDM+OXA	Klebsiella pneumoniae-NDM+OXA	8	8	8	42	male	tracheals	Central-ICU	NA	NA	NA	Iran	ST893	Molecular epidemiology of NDM-1- and OXA-48-producing Klebsiella pneumoniae in an Iranian hospital: clonal dissemination of ST11 and ST893
133	2018	2015	Klebsiella pneumoniae	ES122	1	NDM-1	OXA-48	NDM+OXA	Klebsiella pneumoniae-NDM+OXA	8	8	8	69	Female	tracheals	Central-ICU	NA	NA	NA	Iran	ST893	Molecular epidemiology of NDM-1- and OXA-48-producing Klebsiella pneumoniae in an Iranian hospital: clonal dissemination of ST11 and ST893
133	2018	2015	Klebsiella pneumoniae	ES58	1	NDM-1	OXA-48	NDM+OXA	Klebsiella pneumoniae-NDM+OXA	8	16	8	52	Female	wound	emergency-ICU	NA	NA	NA	Iran	NA	Molecular epidemiology of NDM-1- and OXA-48-producing Klebsiella pneumoniae in an Iranian hospital: clonal dissemination of ST11 and ST893
133	2018	2015	Klebsiella pneumoniae	ES132	1	NDM-1	OXA-48	NDM+OXA	Klebsiella pneumoniae-NDM+OXA	8	8	8	40	male	urine	Infectious diseases	NA	NA	NA	Iran	ST147	Molecular epidemiology of NDM-1- and OXA-48-producing Klebsiella pneumoniae in an Iranian hospital: clonal dissemination of ST11 and ST893
133	2018	2015	Klebsiella pneumoniae	ES38	1	NDM-1	OXA-48	NDM+OXA	Klebsiella pneumoniae-NDM+OXA	8	256	8	64	Female	tracheals	infectious Diseases	NA	NA	NA	Iran	ST893	Molecular epidemiology of NDM-1- and OXA-48-producing Klebsiella pneumoniae in an Iranian hospital: clonal dissemination of ST11 and ST893
133	2018	2015	Klebsiella pneumoniae	ES105	1	NDM-1	OXA-48	NDM+OXA	Klebsiella pneumoniae-NDM+OXA	8	256	8	68	male	tracheals	Nerves-ICU	NA	NA	NA	Iran	ST893	Molecular epidemiology of NDM-1- and OXA-48-producing Klebsiella pneumoniae in an Iranian hospital: clonal dissemination of ST11 and ST893
133	2018	2015	Klebsiella pneumoniae	ES94	1	NDM-1	OXA-48	NDM+OXA	Klebsiella pneumoniae-NDM+OXA	8	256	8	70	male	blood	Neurosurgery	NA	NA	NA	Iran	ST893	Molecular epidemiology of NDM-1- and OXA-48-producing Klebsiella pneumoniae in an Iranian hospital: clonal dissemination of ST11 and ST893
133	2018	2015	Klebsiella pneumoniae	ES31	1	NDM-1	OXA-48	NDM+OXA	Klebsiella pneumoniae-NDM+OXA	8	S	8	76	male	urine	outpatient	NA	NA	NA	Iran	ST893	Molecular epidemiology of NDM-1- and OXA-48-producing Klebsiella pneumoniae in an Iranian hospital: clonal dissemination of ST11 and ST893
133	2018	2015	Klebsiella pneumoniae	ES97	1	NDM-1	OXA-48	NDM+OXA	Klebsiella pneumoniae-NDM+OXA	8	8	8	84	male	urine	Surgery	NA	NA	NA	Iran	NA	Molecular epidemiology of NDM-1- and OXA-48-producing Klebsiella pneumoniae in an Iranian hospital: clonal dissemination of ST11 and ST893
133	2018	2015	Klebsiella pneumoniae	ES109	1	NDM-1	OXA-48	NDM+OXA	Klebsiella pneumoniae-NDM+OXA	8	16	8	25	male	wound	Surgery	NA	NA	NA	Iran	ST893	Molecular epidemiology of NDM-1- and OXA-48-producing Klebsiella pneumoniae in an Iranian hospital: clonal dissemination of ST11 and ST893
133	2018	2015	Klebsiella pneumoniae	ES32b	1	NDM-1	OXA-48	NDM+OXA	Klebsiella pneumoniae-NDM+OXA	8	48	8	NA	NA	NA	NA	NA	NA	NA	Iran	ST893	Molecular epidemiology of NDM-1- and OXA-48-producing Klebsiella pneumoniae in an Iranian hospital: clonal dissemination of ST11 and ST893
134	2018	2015-2016	Klebsiella pneumoniae	RH45	1	NDM	OXA-48-like	NDM+OXA	Klebsiella pneumoniae-NDM+OXA	＞16	＞16	＞64	NA	NA	NA	NA	NA	NA	NA	Dubai, United Arab Emirates	NA	Clonal emergence of Klebsiella pneumoniae ST14 co-producing OXA-48-type and NDM carbapenemases with high rate of colistin resistance in Dubai, United Arab Emirates
134	2018	2015-2016	Klebsiella pneumoniae	DHKp21	1	NDM	OXA-48-like	NDM+OXA	Klebsiella pneumoniae-NDM+OXA	NA	NA	NA	NA	NA	NA	NA	NA	NA	NA	Dubai, United Arab Emirates	ST14	Clonal emergence of Klebsiella pneumoniae ST14 co-producing OXA-48-type and NDM carbapenemases with high rate of colistin resistance in Dubai, United Arab Emirates
134	2018	2015-2016	Klebsiella pneumoniae	RH51	1	NDM	OXA-48-like	NDM+OXA	Klebsiella pneumoniae-NDM+OXA	NA	NA	NA	NA	NA	NA	NA	NA	NA	NA	Dubai, United Arab Emirates	NA	Clonal emergence of Klebsiella pneumoniae ST14 co-producing OXA-48-type and NDM carbapenemases with high rate of colistin resistance in Dubai, United Arab Emirates
134	2018	2015-2016	Klebsiella pneumoniae	RH61	1	NDM	OXA-48-like	NDM+OXA	Klebsiella pneumoniae-NDM+OXA	NA	NA	NA	NA	NA	NA	NA	NA	NA	NA	Dubai, United Arab Emirates	NA	Clonal emergence of Klebsiella pneumoniae ST14 co-producing OXA-48-type and NDM carbapenemases with high rate of colistin resistance in Dubai, United Arab Emirates
134	2018	2015-2016	Klebsiella pneumoniae	MCH13	1	NDM	OXA-48-like	NDM+OXA	Klebsiella pneumoniae-NDM+OXA	NA	NA	NA	NA	NA	NA	NA	NA	NA	NA	Dubai, United Arab Emirates	ST14	Clonal emergence of Klebsiella pneumoniae ST14 co-producing OXA-48-type and NDM carbapenemases with high rate of colistin resistance in Dubai, United Arab Emirates
134	2018	2015-2016	Klebsiella pneumoniae	DHKp18	1	NDM	OXA-48-like	NDM+OXA	Klebsiella pneumoniae-NDM+OXA	NA	NA	NA	NA	NA	NA	NA	NA	NA	NA	Dubai, United Arab Emirates	NA	Clonal emergence of Klebsiella pneumoniae ST14 co-producing OXA-48-type and NDM carbapenemases with high rate of colistin resistance in Dubai, United Arab Emirates
134	2018	2015-2016	Klebsiella pneumoniae	RH70	1	NDM	OXA-48-like	NDM+OXA	Klebsiella pneumoniae-NDM+OXA	NA	NA	NA	NA	NA	NA	NA	NA	NA	NA	Dubai, United Arab Emirates	ST14	Clonal emergence of Klebsiella pneumoniae ST14 co-producing OXA-48-type and NDM carbapenemases with high rate of colistin resistance in Dubai, United Arab Emirates
134	2018	2015-2016	Klebsiella pneumoniae	DHKp14	1	NDM	OXA-48-like	NDM+OXA	Klebsiella pneumoniae-NDM+OXA	NA	NA	NA	NA	NA	NA	NA	NA	NA	NA	Dubai, United Arab Emirates	NA	Clonal emergence of Klebsiella pneumoniae ST14 co-producing OXA-48-type and NDM carbapenemases with high rate of colistin resistance in Dubai, United Arab Emirates
134	2018	2015-2016	Klebsiella pneumoniae	RH60	1	NDM	OXA-48-like	NDM+OXA	Klebsiella pneumoniae-NDM+OXA	NA	NA	NA	NA	NA	NA	NA	NA	NA	NA	Dubai, United Arab Emirates	ST14	Clonal emergence of Klebsiella pneumoniae ST14 co-producing OXA-48-type and NDM carbapenemases with high rate of colistin resistance in Dubai, United Arab Emirates
134	2018	2015-2016	Klebsiella pneumoniae	RH50	1	NDM	OXA-48-like	NDM+OXA	Klebsiella pneumoniae-NDM+OXA	NA	NA	NA	NA	NA	NA	NA	NA	NA	NA	Dubai, United Arab Emirates	NA	Clonal emergence of Klebsiella pneumoniae ST14 co-producing OXA-48-type and NDM carbapenemases with high rate of colistin resistance in Dubai, United Arab Emirates
134	2018	2015-2016	Klebsiella pneumoniae	DHKp27	1	NDM	OXA-48-like	NDM+OXA	Klebsiella pneumoniae-NDM+OXA	NA	NA	NA	NA	NA	NA	NA	NA	NA	NA	Dubai, United Arab Emirates	NA	Clonal emergence of Klebsiella pneumoniae ST14 co-producing OXA-48-type and NDM carbapenemases with high rate of colistin resistance in Dubai, United Arab Emirates
134	2018	2015-2016	Klebsiella pneumoniae	AH5	1	NDM	OXA-48-like	NDM+OXA	Klebsiella pneumoniae-NDM+OXA	NA	NA	NA	NA	NA	NA	NA	NA	NA	NA	Dubai, United Arab Emirates	ST14	Clonal emergence of Klebsiella pneumoniae ST14 co-producing OXA-48-type and NDM carbapenemases with high rate of colistin resistance in Dubai, United Arab Emirates
134	2018	2015-2016	Klebsiella pneumoniae	DHKp26	1	NDM	OXA-48-like	NDM+OXA	Klebsiella pneumoniae-NDM+OXA	NA	NA	NA	NA	NA	NA	NA	NA	NA	NA	Dubai, United Arab Emirates	ST14	Clonal emergence of Klebsiella pneumoniae ST14 co-producing OXA-48-type and NDM carbapenemases with high rate of colistin resistance in Dubai, United Arab Emirates
134	2018	2015-2016	Klebsiella pneumoniae	DHKp8	1	NDM	OXA-48-like	NDM+OXA	Klebsiella pneumoniae-NDM+OXA	NA	NA	NA	NA	NA	NA	NA	NA	NA	NA	Dubai, United Arab Emirates	ST14	Clonal emergence of Klebsiella pneumoniae ST14 co-producing OXA-48-type and NDM carbapenemases with high rate of colistin resistance in Dubai, United Arab Emirates
134	2018	2015-2016	Klebsiella pneumoniae	DHKp32	1	NDM	OXA-48-like	NDM+OXA	Klebsiella pneumoniae-NDM+OXA	NA	NA	NA	NA	NA	NA	NA	NA	NA	NA	Dubai, United Arab Emirates	ST14	Clonal emergence of Klebsiella pneumoniae ST14 co-producing OXA-48-type and NDM carbapenemases with high rate of colistin resistance in Dubai, United Arab Emirates
134	2018	2015-2016	Klebsiella pneumoniae	AH25	1	NDM	OXA-48-like	NDM+OXA	Klebsiella pneumoniae-NDM+OXA	NA	NA	NA	NA	NA	NA	NA	NA	NA	NA	Dubai, United Arab Emirates	ST14	Clonal emergence of Klebsiella pneumoniae ST14 co-producing OXA-48-type and NDM carbapenemases with high rate of colistin resistance in Dubai, United Arab Emirates
134	2018	2015-2016	Klebsiella pneumoniae	RH59	1	NDM	OXA-48-like	NDM+OXA	Klebsiella pneumoniae-NDM+OXA	NA	NA	NA	NA	NA	NA	NA	NA	NA	NA	Dubai, United Arab Emirates	NA	Clonal emergence of Klebsiella pneumoniae ST14 co-producing OXA-48-type and NDM carbapenemases with high rate of colistin resistance in Dubai, United Arab Emirates
135	2018	2014-2015	Klebsiella pneumoniae	NA	1	NDM-1	IMP-4	NDM+IMP	Klebsiella pneumoniae-NDM+IMP	NA	≥4	≥2	NA	NA	NA	NA	NA	NA	NA	Shanghai, China	ST334	Molecular epidemiology and drug resistant mechanism in carbapenem-resistant Klebsiella pneumoniae isolated from pediatric patients in Shanghai, China
135	2018	2014-2015	Klebsiella pneumoniae	NA	1	NDM-1	IMP-4	NDM+IMP	Klebsiella pneumoniae-NDM+IMP	NA	≥4	≥2	NA	NA	NA	NA	NA	NA	NA	Shanghai, China	ST334	Molecular epidemiology and drug resistant mechanism in carbapenem-resistant Klebsiella pneumoniae isolated from pediatric patients in Shanghai, China
136	2018	2012-2013	Citrobacter freundii	NA	2	KPC-2	IMP-1	KPC+IMP	Citrobacter freundii-KPC+IMP	NA	NA	NA	NA	NA	NA	NA	NA	NA	NA	China		Phenotypic and Genotypic Characterization of Carbapenem-resistant Enterobacteriaceae: Data From a Longitudinal Large-scale CRE Study in China (2012–2016）
136	2018	2012-2013	Enterobacter cloacae	NA	1	NDM-5	IMP-26	NDM+IMP	Enterobacter cloacae-NDM+IMP	NA	NA	NA	NA	NA	NA	NA	NA	NA	NA	China		Phenotypic and Genotypic Characterization of Carbapenem-resistant Enterobacteriaceae: Data From a Longitudinal Large-scale CRE Study in China (2012–2016）
136	2018	2012-2013	Klebsiella oxytoca	NA	1	NDM-1	IMP-26	NDM+IMP	Klebsiella oxytoca-NDM+IMP	NA	NA	NA	NA	NA	NA	NA	NA	NA	NA	China		Phenotypic and Genotypic Characterization of Carbapenem-resistant Enterobacteriaceae: Data From a Longitudinal Large-scale CRE Study in China (2012–2016）
136	2018	2012-2013	Klebsiella pneumoniae	NA	2	KPC-2	NDM-1	KPC+NDM	Klebsiella pneumoniae-KPC+NDM	NA	NA	NA	NA	NA	NA	NA	NA	NA	NA	China		Phenotypic and Genotypic Characterization of Carbapenem-resistant Enterobacteriaceae: Data From a Longitudinal Large-scale CRE Study in China (2012–2016）
137	2018	NA	Escherichia coli	NA	10	NDM-1	OXA-48	NDM+OXA	Escherichia coli-NDM+OXA	NA	NA	NA	NA	NA	NA	NA	NA	NA	NA	India	NA	Endemicity of OXA-48 and NDM-1 Carbapenemase Producing Klebsiella pneumoniae and Escherichia coli from a Tertiary Hospital in Varanasi,India
137	2018	NA	Klebsiella pneumoniae	NA	7	NDM-1	OXA-48	NDM+OXA	Klebsiella pneumoniae-NDM+OXA	NA	NA	NA	NA	NA	NA	NA	NA	NA	NA	India		Endemicity of OXA-48 and NDM-1 Carbapenemase Producing Klebsiella pneumoniae and Escherichia coli from a Tertiary Hospital in Varanasi,India
138	2018	NA	Klebsiella pneumoniae	NA	5	NDM-1	OXA-181	NDM+OXA	Klebsiella pneumoniae-NDM+OXA	NA	NA	NA	NA	NA	NA	NA	NA	NA	NA	France	NA	A multiplex lateral flow immunoassay for the rapid identification of NDM-, KPC-, IMP- and VIM-type and OXA-48-like carbapenemase-producing Enterobacteriaceae
139	2018	2017	Klebsiella pneumoniae	NA	7	NDM-1	OXA-48	NDM+OXA	Klebsiella pneumoniae-NDM+OXA	NA	NA	NA	NA	NA	NA	NA	NA	NA	NA	Iran	NA	The emergence of blaOXA-48 and blaNDM among ESBL-producing Klebsiella pneumoniae in clinical isolates of a tertiary hospital in Iran
140	2018	2016	Klebsiella pneumoniae	patient A	1	NDM-1	OXA-48	NDM+OXA	Klebsiella pneumoniae-NDM+OXA	＞32	＞32	NA	74	male	Empyema	Anesthesia and Reanimation-Intensive Care Unit	Malignancy 、Pneumonia	meropenem、colistin	died	Turkey	ST11	Hospital Outbreak of a Colistin-Resistant NDM-1- and OXA-48-Producing Klebsiella pneumoniae High Mortality from Pandrug Resistance
140	2018	2016	Klebsiella pneumoniae	patient B	1	NDM-1	OXA-48	NDM+OXA	Klebsiella pneumoniae-NDM+OXA	NA	NA	NA	21	male	blood	Anesthesia and Reanimation-Intensive Care Unit	intracranial tumor 、Pneumonia、Sepsis	meropenem、colistin(10 days ）	died	Turkey	ST11	Hospital Outbreak of a Colistin-Resistant NDM-1- and OXA-48-Producing Klebsiella pneumoniae High Mortality from Pandrug Resistance
140	2018	2016	Klebsiella pneumoniae	patient D	1	NDM-1	OXA-48	NDM+OXA	Klebsiella pneumoniae-NDM+OXA	NA	NA	NA	30	male	blood	Anesthesia and Reanimation-Intensive Care Unit	Trauma、Sepsis	meropenem、colistin	died	Turkey	ST11	Hospital Outbreak of a Colistin-Resistant NDM-1- and OXA-48-Producing Klebsiella pneumoniae High Mortality from Pandrug Resistance
140	2018	2016	Klebsiella pneumoniae	patient E1	1	NDM-1	OXA-48	NDM+OXA	Klebsiella pneumoniae-NDM+OXA	NA	NA	NA	28	male	blood	Anesthesia and Reanimation-Intensive Care Unit	Sepsis、Pneumonia	meropenem、colistin	died	Turkey	ST11	Hospital Outbreak of a Colistin-Resistant NDM-1- and OXA-48-Producing Klebsiella pneumoniae High Mortality from Pandrug Resistance
140	2018	2016	Klebsiella pneumoniae	patient E2	1	NDM-1	OXA-48	NDM+OXA	Klebsiella pneumoniae-NDM+OXA	NA	NA	NA	28	male	tracheal	Anesthesia and Reanimation-Intensive Care Unit	Sepsis、Pneumonia	meropenem、colistin	died	Turkey	ST11	Hospital Outbreak of a Colistin-Resistant NDM-1- and OXA-48-Producing Klebsiella pneumoniae High Mortality from Pandrug Resistance
140	2018	2016	Klebsiella pneumoniae	patient F	1	NDM-1	OXA-48	NDM+OXA	Klebsiella pneumoniae-NDM+OXA	NA	NA	NA	84	male	tracheal	Anesthesia and Reanimation-Intensive Care Unit	COPD、Pneumonia	NA	died	Turkey	ST11	Hospital Outbreak of a Colistin-Resistant NDM-1- and OXA-48-Producing Klebsiella pneumoniae High Mortality from Pandrug Resistance
140	2018	2016	Klebsiella pneumoniae	patient H	1	NDM-1	OXA-48	NDM+OXA	Klebsiella pneumoniae-NDM+OXA	NA	NA	NA	0	male	urine	Newborn-Intensive Care Unit	Congenital urinary anomalies	NA	survived	Turkey	ST11	Hospital Outbreak of a Colistin-Resistant NDM-1- and OXA-48-Producing Klebsiella pneumoniae High Mortality from Pandrug Resistance
141	2018	2013	Klebsiella pneumoniae	CFSAN044569	1	NDM-1	OXA-48	NDM+OXA	Klebsiella pneumoniae-NDM+OXA	＞8	＞64	＞8	NA	NA	bodily ftuid	NA	NA	NA	NA	Pakistan	ST14	Resistome of carbapenem- and colistin-resistant Klebsiella pneumoniae clinical isolates
141	2018	2013	Klebsiella pneumoniae	CFSAN044570	1	NDM-1	OXA-48	NDM+OXA	Klebsiella pneumoniae-NDM+OXA	＞8	＞32	＞8	NA	NA	blood	NA	NA	NA	NA	Pakistan	ST11	Resistome of carbapenem- and colistin-resistant Klebsiella pneumoniae clinical isolates
142	2018	2014-2016	Klebsiella pneumoniae	NA	6	NDM	OXA-48	NDM+OXA	Klebsiella pneumoniae-NDM+OXA	NA	NA	＞32	NA	NA	NA	NA	NA	NA	NA	Turkey	NA	Performance of “RESIST -3 O.K.N. K-SeT” immunochromatographic assay for the detection of OXA-48 like, KPC, and NDM carbapenemases in Klebsiella pneumoniae in Turkey
143	2018	2016	Escherichia coli	N73	1	NDM-5	OXA-181	NDM+OXA	Escherichia coli-NDM+OXA	NA	NA	NA	59	Male	urine	NA	NA	NA	NA	Myanmar	ST410	Prevalence of Extended-Spectrum Beta-Lactamase and Carbapenemase Genes in Clinical Isolates of Escherichia coli in Myanmar: Dominance of blaNDM-5 and Emergence of blaOXA-181
144	2018	2016-2017	Klebsiella pneumoniae	NA	1	KPC-2	IMP-4	KPC+IMP	Klebsiella pneumoniae-KPC+IMP	NA	NA	NA	NA	NA	NA	NA	NA	NA	NA	shanghai, China	ST2673	Resistance phenotype and clinical molecular epidemiology of carbapenem-resistant Klebsiella pneumoniae among pediatric patients in shanghai
144	2018	2016-2017	Klebsiella pneumoniae	NA	1	KPC-2	NDM-1	KPC+NDM	Klebsiella pneumoniae-KPC+NDM	NA	NA	NA	NA	NA	NA	NA	NA	NA	NA	Shanghai, China	ST11	Resistance phenotype and clinical molecular epidemiology of carbapenem-resistant Klebsiella pneumoniae among pediatric patients in shanghai
145	2018	2014	Escherichia coli	2014UK0004	1	NDM-4	OXA-181	NDM+OXA	Escherichia coli-NDM+OXA	NA	NA	NA	NA	NA	NA	NA	NA	NA	NA	United Kingdom	ST410	Escherichia coli Sequence Type 410 Is Causing New International High-Risk Clones
145	2018	2014	Escherichia coli	2014UK0005	1	NDM-4	OXA-181	NDM+OXA	Escherichia coli-NDM+OXA	NA	NA	NA	NA	NA	NA	NA	NA	NA	NA	United Kingdom	ST410	Escherichia coli Sequence Type 410 Is Causing New International High-Risk Clones
145	2018	2014	Escherichia coli	2014UK0006	1	NDM-4	OXA-181	NDM+OXA	Escherichia coli-NDM+OXA	NA	NA	NA	NA	NA	NA	NA	NA	NA	NA	United Kingdom	ST410	Escherichia coli Sequence Type 410 Is Causing New International High-Risk Clones
145	2018	2014	Escherichia coli	2014UK0002	1	NDM-5	OXA-181	NDM+OXA	Escherichia coli-NDM+OXA	NA	NA	NA	NA	NA	NA	NA	NA	NA	NA	United Kingdom	ST410	Escherichia coli Sequence Type 410 Is Causing New International High-Risk Clones
145	2018	2014	Escherichia coli	2014UK0013	1	NDM-5	OXA-181	NDM+OXA	Escherichia coli-NDM+OXA	NA	NA	NA	NA	NA	NA	NA	NA	NA	NA	United Kingdom	ST410	Escherichia coli Sequence Type 410 Is Causing New International High-Risk Clones
145	2018	2014	Escherichia coli	2014UK0017	1	NDM-5	OXA-181	NDM+OXA	Escherichia coli-NDM+OXA	NA	NA	NA	NA	NA	NA	NA	NA	NA	NA	United Kingdom	ST410	Escherichia coli Sequence Type 410 Is Causing New International High-Risk Clones
145	2018	2014	Escherichia coli	2014UK0018	1	NDM-5	OXA-181	NDM+OXA	Escherichia coli-NDM+OXA	NA	NA	NA	NA	NA	NA	NA	NA	NA	NA	United Kingdom	ST410	Escherichia coli Sequence Type 410 Is Causing New International High-Risk Clones
145	2018	2015	Escherichia coli	CPO20150076	1	NDM-5	OXA-181	NDM+OXA	Escherichia coli-NDM+OXA	NA	NA	NA	NA	NA	NA	NA	NA	NA	NA	Denmark	ST410	Escherichia coli Sequence Type 410 Is Causing New International High-Risk Clones
145	2018	2016	Escherichia coli	CPO20160003	1	NDM-5	OXA-181	NDM+OXA	Escherichia coli-NDM+OXA	NA	NA	NA	NA	NA	NA	NA	NA	NA	NA	Denmark	ST410	Escherichia coli Sequence Type 410 Is Causing New International High-Risk Clones
145	2018	2016	Escherichia coli	CPO20160044	1	NDM-5	OXA-181	NDM+OXA	Escherichia coli-NDM+OXA	NA	NA	NA	NA	NA	NA	NA	NA	NA	NA	Denmark	ST410	Escherichia coli Sequence Type 410 Is Causing New International High-Risk Clones
145	2018	2016	Escherichia coli	CPO20160077	1	NDM-5	OXA-181	NDM+OXA	Escherichia coli-NDM+OXA	NA	NA	NA	NA	NA	NA	NA	NA	NA	NA	Denmark	ST410	Escherichia coli Sequence Type 410 Is Causing New International High-Risk Clones
145	2018	2016	Escherichia coli	CPO20160089	1	NDM-5	OXA-181	NDM+OXA	Escherichia coli-NDM+OXA	NA	NA	NA	NA	NA	NA	NA	NA	NA	NA	Denmark	ST410	Escherichia coli Sequence Type 410 Is Causing New International High-Risk Clones
145	2018	2016	Escherichia coli	CPO20160104	1	NDM-5	OXA-181	NDM+OXA	Escherichia coli-NDM+OXA	NA	NA	NA	NA	NA	NA	NA	NA	NA	NA	Denmark	ST410	Escherichia coli Sequence Type 410 Is Causing New International High-Risk Clones
145	2018	2017	Escherichia coli	AMA1813	1	NDM-5	OXA-181	NDM+OXA	Escherichia coli-NDM+OXA	NA	NA	NA	NA	NA	NA	NA	NA	NA	NA	Denmark	ST410	Escherichia coli Sequence Type 410 Is Causing New International High-Risk Clones
145	2018	2017	Escherichia coli	CPO20170031	1	NDM-5	OXA-181	NDM+OXA	Escherichia coli-NDM+OXA	NA	NA	NA	NA	NA	NA	NA	NA	NA	NA	Denmark	ST410	Escherichia coli Sequence Type 410 Is Causing New International High-Risk Clones
145	2018	2017	Escherichia coli	CPO20170059	1	NDM-5	OXA-181	NDM+OXA	Escherichia coli-NDM+OXA	NA	NA	NA	NA	NA	NA	NA	NA	NA	NA	Denmark	ST410	Escherichia coli Sequence Type 410 Is Causing New International High-Risk Clones
145	2018	2017	Escherichia coli	CPO20170063	1	NDM-5	OXA-181	NDM+OXA	Escherichia coli-NDM+OXA	NA	NA	NA	NA	NA	NA	NA	NA	NA	NA	Denmark	ST410	Escherichia coli Sequence Type 410 Is Causing New International High-Risk Clones
146	2018	NA	Escherichia coli	NA	1	NDM-5	OXA-48	NDM+OXA	Escherichia coli-NDM+OXA	＞8	＞8	NA	76	female	urine	NA	severe aortic stenosis、cerebral infarction、 coronary artery occlusion disease、paroxysmal atrial fibrillation、 and hypertension.	cefepime、Levofloxacin	discharged	Korea	NA	NDM-5 and OXA-48 Co-producing Uropathogenic Escherichia coli Isolate: First Case in Korea
147	2018	2011	Klebsiella pneumoniae	OMABC109	1	NDM-1	OXA-181	NDM+OXA	Klebsiella pneumoniae-NDM+OXA	64	64	＞64	NA	NA	stool	NA	NA	NA	NA	Oman	ST11	Genetic support of carbapenemases in double carbapenemase producer Klebsiella pneumoniae isolated in the Arabian Peninsula
147	2018	2011	Klebsiella pneumoniae	ABC120	1	NDM-1	OXA-232	NDM+OXA	Klebsiella pneumoniae-NDM+OXA	128	128	＞64	NA	NA	urine	NA	NA	NA	NA	United Arab Emirates	ST14	Genetic support of carbapenemases in double carbapenemase producer Klebsiella pneumoniae isolated in the Arabian Peninsula
147	2018	2012	Klebsiella pneumoniae	ABC127	1	NDM-1	OXA-232	NDM+OXA	Klebsiella pneumoniae-NDM+OXA	64	64	＞64	NA	NA	blood	NA	NA	NA	NA	United Arab Emirates	ST14	Genetic support of carbapenemases in double carbapenemase producer Klebsiella pneumoniae isolated in the Arabian Peninsula
147	2018	2012	Klebsiella pneumoniae	ABC128	1	NDM-1	OXA-232	NDM+OXA	Klebsiella pneumoniae-NDM+OXA	128	128	＞64	NA	NA	sputum	NA	NA	NA	NA	United Arab Emirates	ST14	Genetic support of carbapenemases in double carbapenemase producer Klebsiella pneumoniae isolated in the Arabian Peninsula
147	2018	2012	Klebsiella pneumoniae	SA54	1	NDM-1	OXA-48	NDM+OXA	Klebsiella pneumoniae-NDM+OXA	64	64	＞64	NA	NA	tracheal	NA	NA	NA	NA	Kingdom of Saudi Arabia	ST152	Genetic support of carbapenemases in double carbapenemase producer Klebsiella pneumoniae isolated in the Arabian Peninsula
147	2018	2013	Klebsiella pneumoniae	ABC137	1	NDM-1	OXA-48	NDM+OXA	Klebsiella pneumoniae-NDM+OXA	64	64	＞64	NA	NA	wound	NA	NA	NA	NA	United Arab Emirates	ST1318	Genetic support of carbapenemases in double carbapenemase producer Klebsiella pneumoniae isolated in the Arabian Peninsula
148	2018	2012-2016	Escherichia coli	NA	1	NDM-1	OXA-181	NDM+OXA	Escherichia coli-NDM+OXA	NA	NA	NA	NA	NA	NA	NA	NA	NA	NA	Thailand	NA	Carbapenemase-Producing Carbapenem-Resistant Enterobacteriaceae from Bangkok, Thailand, and Their Detection by the Carba NP and Modified Carbapenem Inactivation Method Tests
148	2018	2012-2016	Klebsiella pneumoniae	NA	2	NDM-1	OXA-181	NDM+OXA	Klebsiella pneumoniae-NDM+OXA	NA	NA	NA	NA	NA	NA	NA	NA	NA	NA	Thailand	NA	Carbapenemase-Producing Carbapenem-Resistant Enterobacteriaceae from Bangkok, Thailand, and Their Detection by the Carba NP and Modified Carbapenem Inactivation Method Tests
148	2018	2012-2016	Klebsiella pneumoniae	NA	53	NDM-1	OXA-232	NDM+OXA	Klebsiella pneumoniae-NDM+OXA	NA	NA	NA	NA	NA	NA	NA	NA	NA	NA	Thailand	NA	Carbapenemase-Producing Carbapenem-Resistant Enterobacteriaceae from Bangkok, Thailand, and Their Detection by the Carba NP and Modified Carbapenem Inactivation Method Tests
149	2018	2014-2016	Klebsiella pneumoniae	NA	5	NDM	OXA-48	NDM+OXA	Klebsiella pneumoniae-NDM+OXA	NA	NA	NA	NA	NA	NA	NA	NA	NA	NA	Tunisia		Occurrence and Characterization of Carbapenemase-Producing Enterobacteriaceae in a Tunisian Hospital
149	2018	2014-2016	Klebsiella pneumoniae	NA	5	VIM	OXA-48	VIM+OXA	Klebsiella pneumoniae-VIM+OXA	NA	NA	NA	NA	NA	NA	NA	NA	NA	NA	Tunisia	NA	Occurrence and Characterization of Carbapenemase-Producing Enterobacteriaceae in a Tunisian Hospital
150	2018	2013-2014	Acinetobacter baumannii	Strain 10	1	KPC	OXA-23	KPC+OXA	Acinetobacter baumannii-KPC+OXA	NA	NA	NA	27	female	wound	ICU	Fever	NA	alive	Egypt	ST1158	Molecular Epidemiology of Carbapenem-Resistant Acinetobacter baumannii in a Tertiary Care Hospital in Egypt: Clonal Spread of blaOXA-23
150	2018	2013-2014	Acinetobacter baumannii	Strain 14	1	KPC	OXA-23	KPC+OXA	Acinetobacter baumannii-KPC+OXA	NA	NA	NA	65	female	urine	ICU	Fever /Diabetes	NA	alive	Egypt	ST391	Molecular Epidemiology of Carbapenem-Resistant Acinetobacter baumannii in a Tertiary Care Hospital in Egypt: Clonal Spread of blaOXA-23
150	2018	2013-2014	Acinetobacter baumannii	strain 3	1	NDM	OXA-58	NDM+OXA	Acinetobacter baumannii-NDM+OXA	NA	NA	NA	72	Male	urine	ICU	Fever	NA	alive	Egypt	ST1146	Molecular Epidemiology of Carbapenem-Resistant Acinetobacter baumannii in a Tertiary Care Hospital in Egypt: Clonal Spread of blaOXA-23
150	2018	2013-2014	Acinetobacter baumannii	strain 7	1	NDM	OXA-58	NDM+OXA	Acinetobacter baumannii-NDM+OXA	NA	NA	NA	59	Female	blood	ICU	Fever	NA	alive	Egypt	ST1158	Molecular Epidemiology of Carbapenem-Resistant Acinetobacter baumannii in a Tertiary Care Hospital in Egypt: Clonal Spread of blaOXA-23
150	2018	2013-2014	Acinetobacter baumannii	Strain 1	1	KPC	OXA-23	KPC+OXA	Acinetobacter baumannii-KPC+OXA	NA	NA	NA	49	male	blood	ICU	NA	NA	alive	Egypt	ST1146	Molecular Epidemiology of Carbapenem-Resistant Acinetobacter baumannii in a Tertiary Care Hospital in Egypt: Clonal Spread of blaOXA-23
150	2018	2013-2014	Acinetobacter baumannii	Strain 5	1	KPC	OXA-23	KPC+OXA	Acinetobacter baumannii-KPC+OXA	NA	NA	NA	26	male	blood	ICU	Fever	NA	alive	Egypt	ST1148	Molecular Epidemiology of Carbapenem-Resistant Acinetobacter baumannii in a Tertiary Care Hospital in Egypt: Clonal Spread of blaOXA-23
150	2018	2013-2014	Acinetobacter baumannii	Strain 6	1	KPC	OXA-23	KPC+OXA	Acinetobacter baumannii-KPC+OXA	NA	NA	NA	23	male	blood	ICU	Fever	NA	died	Egypt	ST1158	Molecular Epidemiology of Carbapenem-Resistant Acinetobacter baumannii in a Tertiary Care Hospital in Egypt: Clonal Spread of blaOXA-23
150	2018	2013-2014	Acinetobacter baumannii	Strain 2	1	KPC	OXA-23	KPC+OXA	Acinetobacter baumannii-KPC+OXA	NA	NA	NA	58	male	urine	Non-ICU	NA	NA	alive	Egypt	ST1147	Molecular Epidemiology of Carbapenem-Resistant Acinetobacter baumannii in a Tertiary Care Hospital in Egypt: Clonal Spread of blaOXA-23
150	2018	2013-2014	Acinetobacter baumannii	Strain 13	1	KPC	OXA-23	KPC+OXA	Acinetobacter baumannii-KPC+OXA	NA	NA	NA	22	female	wound	Non-ICU	NA	NA	alive	Egypt	ST391	Molecular Epidemiology of Carbapenem-Resistant Acinetobacter baumannii in a Tertiary Care Hospital in Egypt: Clonal Spread of blaOXA-23
150	2018	2013-2014	Acinetobacter baumannii	strain 11	1	NDM	OXA-58	NDM+OXA	Acinetobacter baumannii-NDM+OXA	NA	NA	NA	48	Male	wound	Non-ICU	Anemia	NA	alive	Egypt	ST1158	Molecular Epidemiology of Carbapenem-Resistant Acinetobacter baumannii in a Tertiary Care Hospital in Egypt: Clonal Spread of blaOXA-23
151	2018	2017	Klebsiella michiganensis	A202R3B6	1	NDM-1	OXA-181	NDM+OXA	Klebsiella michiganensis-NDM+OXA	256	≥512	NA	59	NA	stool	surgical ward	cancer	cloxacillin 250 mg twice daily for 5 days	discharge	South Africa	ST29	Genomic characterisation of Klebsiella michiganensis co-producing OXA-181 and NDM-1 carbapenemases isolated from a cancer patient in uMgungundlovu District, KwaZulu-Natal Province, South Africa
152	2018	2017	Klebsiella pneumoniae	WCHKP020034	1	NDM-1	IMP-4	NDM+IMP	Klebsiella pneumoniae-NDM+IMP	64	32	NA	72	male	blood	N	pancreatitis	NA	NA	China	ST273	Sequence Type 273 Carbapenem-Resistant Klebsiella pneumoniae Carrying blaNDM-1 and blaIMP-4
153	2018	2011	Acinetobacter baumannii	924	1	NDM-1	OXA-23	NDM+OXA	Acinetobacter baumannii-NDM+OXA	NA	＞32	NA	NA	NA	pus	Pus unit	NA	NA	NA	Algeria	ST2	Co-occurrence of carbapenemase encoding genes in Acinetobacter baumannii, a dream or reality
153	2018	2013	Acinetobacter baumannii	598	1	NDM-1	OXA-23	NDM+OXA	Acinetobacter baumannii-NDM+OXA	NA	＞32	NA	NA	NA	NA	Burns	NA	NA	NA	Algeria	ST25	Co-occurrence of carbapenemase encoding genes in Acinetobacter baumannii, a dream or reality
153	2018	2013	Acinetobacter baumannii	519	1	NDM-1	OXA-23	NDM+OXA	Acinetobacter baumannii-NDM+OXA	NA	＞32	NA	NA	NA	NA	Intensive Care Unit	NA	NA	NA	Algeria	ST25	Co-occurrence of carbapenemase encoding genes in Acinetobacter baumannii, a dream or reality
153	2018	2013	Acinetobacter baumannii	624	1	NDM-1	OXA-23	NDM+OXA	Acinetobacter baumannii-NDM+OXA	NA	＞32	NA	NA	NA	NA	Intensive Care Unit	NA	NA	NA	Algeria	ST25	Co-occurrence of carbapenemase encoding genes in Acinetobacter baumannii, a dream or reality
153	2018	2013	Acinetobacter baumannii	679	1	NDM-1	OXA-23	NDM+OXA	Acinetobacter baumannii-NDM+OXA	NA	＞32	NA	NA	NA	NA	Pediatric	NA	NA	NA	Algeria	ST25	Co-occurrence of carbapenemase encoding genes in Acinetobacter baumannii, a dream or reality
154	2018	2012-2015	Klebsiella pneumoniae	NA	1	KPC-2	IMP-8	KPC+IMP	Klebsiella pneumoniae-KPC+IMP	NA	NA	NA	NA	NA	NA	NA	NA	NA	NA	taiwan，China	ST11	Carbapenem Nonsusceptible Klebsiella pneumoniae in Taiwan: Dissemination and Increasing Resistance of Carbapenemase Producers During 2012–2015
154	2018	2012-2015	Klebsiella pneumoniae	NA	3	KPC-2	OXA-48	KPC+OXA	Klebsiella pneumoniae-KPC+OXA	NA	NA	NA	NA	NA	NA	NA	NA	NA	NA	taiwan，China	ST11	Carbapenem Nonsusceptible Klebsiella pneumoniae in Taiwan: Dissemination and Increasing Resistance of Carbapenemase Producers During 2012–2015
154	2018	2012-2015	Klebsiella pneumoniae	NA	2	NDM-1	VIM-1	NDM+VIM	Klebsiella pneumoniae-NDM+VIM	NA	NA	NA	NA	NA	NA	NA	NA	NA	NA	taiwan，China	ST273	Carbapenem Nonsusceptible Klebsiella pneumoniae in Taiwan: Dissemination and Increasing Resistance of Carbapenemase Producers During 2012–2015
155	2019	2014	Klebsiella pneumoniae	KPC160111	1	KPC-2	OXA-48	KPC+OXA	Klebsiella pneumoniae-KPC+OXA	256	＞1024	256	81	female	urine	NA	urinary tract infection	NA	NA	Taiwan	ST11	Cocarriage of Distinct blaKPC-2 and blaOXA-48 Plasmids in a Single Sequence Type 11 Carbapenem-Resistant Klebsiella pneumoniae Isolate
156	2019	2017	Escherichia coli	CC1706–1	1	NDM-5	OXA-181	NDM+OXA	Escherichia coli-NDM+OXA	＞64	16	＞64	71	male	tracheal	NA	T-cell lymphoma，aspiration pneumonia	meropenem and colistin	died from pneumonia	Korea	ST410	Plasmid analysis of Escherichia coli isolates from South Korea co-producing NDM-5 and OXA-181 carbapenemases
157	2019	2016	Acinetobacter baumannii	NA	50	VIM	OXA-23	VIM+OXA	Acinetobacter baumannii-VIM+OXA	NA	NA	NA	NA	NA	NA	NA	NA	NA	NA	China	NA	Co-existence of blaOXA-23 and blaVIM in carbapenem-resistant Acinetobacter baumannii isolates belonging to global complex 2 in a Chinese teaching hospital
158	2019	2017-2018	Escherichia coli	GD018	1	KPC	NDM	KPC+NDM	Escherichia coli-KPC+NDM	NA	NA	NA	male	88	sputum and urine	ICU	Bacteremia	NA	NA	Vietnam	NA	Emergence of New Delhi Metallo-Beta-Lactamase (NDM） and Klebsiella pneumoniae Carbapenemase (KPC） Production by Escherichia coli and Klebsiella pneumoniae in Southern Vietnam and Appropriate Methods of Detection: A Cross-Sectional Study
159	2019	2016	Klebsiella pneumoniae	Strain 1	1	NDM-1	OXA-48	NDM+OXA	Klebsiella pneumoniae-NDM+OXA	NA	8	NA	43	male	bone	NA	septic pseudarthrosis of his left arm and left femur	combination of intravenous colistin (9 MUI, then 4.5 MUI bd）, intravenous fosfomycin (4 g tds） and oral doxycycline (100 mg bd） for 3 months	recovered	France	ST307	Successful treatment and digestive decolonisation of a patient with osteitis caused by a carbapenemase-producing Klebsiella pneumoniae isolate harbouring both NDM-1 and OXA-48 enzymes
159	2019	2016	Klebsiella pneumoniae	Strain 2	1	NDM-1	OXA-48	NDM+OXA	Klebsiella pneumoniae-NDM+OXA	NA	8	NA	43	male	bone	NA	septic pseudarthrosis of his left arm and left femur	combination of intravenous colistin (9 MUI, then 4.5 MUI bd）, intravenous fosfomycin (4 g tds） and oral doxycycline (100 mg bd） for 3 months	recovered	France	ST307	Successful treatment and digestive decolonisation of a patient with osteitis caused by a carbapenemase-producing Klebsiella pneumoniae isolate harbouring both NDM-1 and OXA-48 enzymes
159	2019	2016	Klebsiella pneumoniae	KP_DC (Strain 3）	1	NDM-1	OXA-48	NDM+OXA	Klebsiella pneumoniae-NDM+OXA	NA	6	NA	43	male	bone	NA	septic pseudarthrosis of his left arm and left femur	combination of intravenous colistin (9 MUI, then 4.5 MUI bd）, intravenous fosfomycin (4 g tds） and oral doxycycline (100 mg bd） for 3 months	recovered	France	ST307	Successful treatment and digestive decolonisation of a patient with osteitis caused by a carbapenemase-producing Klebsiella pneumoniae isolate harbouring both NDM-1 and OXA-48 enzymes
159	2019	2016	Klebsiella pneumoniae	Strain 4	1	NDM-1	OXA-48	NDM+OXA	Klebsiella pneumoniae-NDM+OXA	NA	1.5	NA	43	male	Femoral bone	NA	septic pseudarthrosis of his left arm and left femur	combination of intravenous colistin (9 MUI, then 4.5 MUI bd）, intravenous fosfomycin (4 g tds） and oral doxycycline (100 mg bd） for 3 months	recovered	France	ST307	Successful treatment and digestive decolonisation of a patient with osteitis caused by a carbapenemase-producing Klebsiella pneumoniae isolate harbouring both NDM-1 and OXA-48 enzymes
159	2019	2016	Klebsiella pneumoniae	Strain 5	1	NDM-1	OXA-48	NDM+OXA	Klebsiella pneumoniae-NDM+OXA	NA	8	NA	43	male	stool	NA	septic pseudarthrosis of his left arm and left femur	combination of intravenous colistin (9 MUI, then 4.5 MUI bd）, intravenous fosfomycin (4 g tds） and oral doxycycline (100 mg bd） for 3 months	recovered	France	ST307	Successful treatment and digestive decolonisation of a patient with osteitis caused by a carbapenemase-producing Klebsiella pneumoniae isolate harbouring both NDM-1 and OXA-48 enzymes
160	2019	2016	Klebsiella pneumoniae	AHEPA1046	1	NDM-1	OXA-48	NDM+OXA	Klebsiella pneumoniae-NDM+OXA	32	8	NA	30	male	blood	ICU	pneumothorax and several injuries, including multiple head trauma	ampicillin/sulbactam, amikacin, linezolid, cefoxitin, meropenem and tigecycline./colistin plus gentamicin (for abloodstream infection）	discharged，improved	Greece	ST11	Emergence of Klebsiella pneumoniae ST11 co-producing NDM-1 and OXA-48 carbapenemases in Greece
161	2019	2016	Klebsiella pneumoniae	KP 730	1	NDM-1	OXA-48	NDM+OXA	Klebsiella pneumoniae-NDM+OXA	128	NA	NA	NA	NA	urine	neonatal intensive care unit	NA	NA	NA	Italy	ST101	Emergence of two novel sequence types (3366 and 3367） NDM-1- and OXA-48-co-producing Klebsiella pneumoniae in Italy
161	2019	2016	Klebsiella pneumoniae	KP 729	1	NDM-1	OXA-48	NDM+OXA	Klebsiella pneumoniae-NDM+OXA	128	NA	NA	NA	NA	urine	neonatal intensive care unit	NA	NA	NA	Italy	ST101	Emergence of two novel sequence types (3366 and 3367） NDM-1- and OXA-48-co-producing Klebsiella pneumoniae in Italy
161	2019	2016	Klebsiella pneumoniae	KP 728	1	NDM-1	OXA-48	NDM+OXA	Klebsiella pneumoniae-NDM+OXA	128	NA	NA	NA	NA	urine	neonatal intensive care unit	NA	NA	NA	Italy	ST101	Emergence of two novel sequence types (3366 and 3367） NDM-1- and OXA-48-co-producing Klebsiella pneumoniae in Italy
161	2019	2016	Klebsiella pneumoniae	KP 727	1	NDM-1	OXA-48	NDM+OXA	Klebsiella pneumoniae-NDM+OXA	128	NA	NA	NA	NA	urine	neonatal intensive care unit	NA	NA	NA	Italy	ST101	Emergence of two novel sequence types (3366 and 3367） NDM-1- and OXA-48-co-producing Klebsiella pneumoniae in Italy
161	2019	2016	Klebsiella pneumoniae	KP 735	1	NDM-1	OXA-48	NDM+OXA	Klebsiella pneumoniae-NDM+OXA	128	NA	NA	NA	NA	urine	neonatal intensive care unit	NA	NA	NA	Italy	ST3367	Emergence of two novel sequence types (3366 and 3367） NDM-1- and OXA-48-co-producing Klebsiella pneumoniae in Italy
161	2019	2017	Klebsiella pneumoniae	KP 733	1	NDM-1	OXA-48	NDM+OXA	Klebsiella pneumoniae-NDM+OXA	512	NA	NA	NA	NA	urine	neonatal intensive care unit	NA	NA	NA	Italy	ST3367	Emergence of two novel sequence types (3366 and 3367） NDM-1- and OXA-48-co-producing Klebsiella pneumoniae in Italy
161	2019	2017	Klebsiella pneumoniae	KP 724	1	NDM-1	OXA-48	NDM+OXA	Klebsiella pneumoniae-NDM+OXA	128	NA	NA	NA	NA	blood	neonatal intensive care unit	NA	NA	NA	Italy	ST101	Emergence of two novel sequence types (3366 and 3367） NDM-1- and OXA-48-co-producing Klebsiella pneumoniae in Italy
161	2019	2017	Klebsiella pneumoniae	KP 731	1	NDM-1	OXA-48	NDM+OXA	Klebsiella pneumoniae-NDM+OXA	256	NA	NA	NA	NA	Gastric aspirate	neonatal intensive care unit	NA	NA	NA	Italy	ST101	Emergence of two novel sequence types (3366 and 3367） NDM-1- and OXA-48-co-producing Klebsiella pneumoniae in Italy
161	2019	2017	Klebsiella pneumoniae	KP 726	1	NDM-1	OXA-48	NDM+OXA	Klebsiella pneumoniae-NDM+OXA	256	NA	NA	NA	NA	blood	neonatal intensive care unit	NA	NA	NA	Italy	ST101	Emergence of two novel sequence types (3366 and 3367） NDM-1- and OXA-48-co-producing Klebsiella pneumoniae in Italy
161	2019	2017	Klebsiella pneumoniae	KP 723	1	NDM-1	OXA-48	NDM+OXA	Klebsiella pneumoniae-NDM+OXA	256	NA	NA	NA	NA	Gastric aspirate	neonatal intensive care unit	NA	NA	NA	Italy	ST101	Emergence of two novel sequence types (3366 and 3367） NDM-1- and OXA-48-co-producing Klebsiella pneumoniae in Italy
161	2019	2017	Klebsiella pneumoniae	KP 722	1	NDM-1	OXA-48	NDM+OXA	Klebsiella pneumoniae-NDM+OXA	256	NA	NA	NA	NA	blood	neonatal intensive care unit	NA	NA	NA	Italy	ST3366	Emergence of two novel sequence types (3366 and 3367） NDM-1- and OXA-48-co-producing Klebsiella pneumoniae in Italy
161	2019	2017	Klebsiella pneumoniae	KP 725	1	NDM-1	OXA-48	NDM+OXA	Klebsiella pneumoniae-NDM+OXA	256	NA	NA	NA	NA	blood	neonatal intensive care unit	NA	NA	NA	Italy	ST3366	Emergence of two novel sequence types (3366 and 3367） NDM-1- and OXA-48-co-producing Klebsiella pneumoniae in Italy
161	2019	2018	Klebsiella pneumoniae	KP 734	1	NDM-1	OXA-48	NDM+OXA	Klebsiella pneumoniae-NDM+OXA	256	NA	NA	NA	NA	stool	neonatal intensive care unit	NA	NA	NA	Italy	ST3366	Emergence of two novel sequence types (3366 and 3367） NDM-1- and OXA-48-co-producing Klebsiella pneumoniae in Italy
162	2019	2014	Escherichia coli	Ec7	1	NDM-5	OXA-181	NDM+OXA	Escherichia coli-NDM+OXA	＞64	＞64	NA	NA	male	wound	NA	NA	NA	NA	Egypt	ST410	Genetic analysis of carbapenemase-producing Gram-negative bacteria isolated from a university teaching hospital in Egypt
162	2019	2014	Escherichia coli	Ec44	1	NDM-5	OXA-181	NDM+OXA	Escherichia coli-NDM+OXA	＞64	＞64	NA	NA	male	stool	NA	NA	NA	NA	Egypt	ST410	Genetic analysis of carbapenemase-producing Gram-negative bacteria isolated from a university teaching hospital in Egypt
163	2019	NA	Acinetobacter pittii	AB34	1	NDM-1	OXA-58	NDM+OXA	Acinetobacter pittii-NDM+OXA	≥32	≥32	NA	56	male	bronchoalveolar lavage fluid	NA	chronic obstructive pulmonary disease(COPD)	NA	NA	China	NA	Detection of co-harboring OXA-58 and NDM-1 carbapenemase producing genes resided on a same plasmid from an Acinetobacter pittii clinical isolate in China
164	2019	2018	Escherichia coli	ZSH6	1	KPC-2	NDM-5	KPC+NDM	Escherichia coli-KPC+NDM	＞16	＞8	NA	82	male	blood	ICU	pulmonary tumor with severe pulmonary infection	NA	NA	Henan, China	ST2	Co-carrying of KPC-2, NDM-5, CTX-M-3 and CTX-M-65 in three plasmids with serotype O89: H10 Escherichia coli strain belonging to the ST2 clone in China
165	2019	2016-2018	Klebsiella pneumoniae	Kp6L	1	KPC	NDM	KPC+NDM	Klebsiella pneumoniae-KPC+NDM	NA	NA	NA	NA	NA	NA	NA	NA	NA	NA	China		Diversity and frequency of resistance and virulence genes in blaKPC and blaNDM co-producing Klebsiella pneumoniae strains from China
165	2019	2016-2018	Klebsiella pneumoniae	Kp32L	1	KPC	NDM	KPC+NDM	Klebsiella pneumoniae-KPC+NDM	NA	NA	NA	NA	NA	NA	NA	NA	NA	NA	China		Diversity and frequency of resistance and virulence genes in blaKPC and blaNDM co-producing Klebsiella pneumoniae strains from China
165	2019	2016-2018	Klebsiella pneumoniae	Kp5L	1	KPC	NDM	KPC+NDM	Klebsiella pneumoniae-KPC+NDM	NA	NA	NA	NA	NA	NA	NA	NA	NA	NA	China		Diversity and frequency of resistance and virulence genes in blaKPC and blaNDM co-producing Klebsiella pneumoniae strains from China
165	2019	2016-2018	Klebsiella pneumoniae	Kp50L	1	KPC	NDM	KPC+NDM	Klebsiella pneumoniae-KPC+NDM	NA	NA	NA	NA	NA	NA	NA	NA	NA	NA	China		Diversity and frequency of resistance and virulence genes in blaKPC and blaNDM co-producing Klebsiella pneumoniae strains from China
165	2019	2016-2018	Klebsiella pneumoniae	Kp22L	1	KPC	NDM	KPC+NDM	Klebsiella pneumoniae-KPC+NDM	NA	NA	NA	NA	NA	NA	NA	NA	NA	NA	China		Diversity and frequency of resistance and virulence genes in blaKPC and blaNDM co-producing Klebsiella pneumoniae strains from China
165	2019	2016-2018	Klebsiella pneumoniae	Kp49L	1	KPC	NDM	KPC+NDM	Klebsiella pneumoniae-KPC+NDM	NA	NA	NA	NA	NA	NA	NA	NA	NA	NA	China		Diversity and frequency of resistance and virulence genes in blaKPC and blaNDM co-producing Klebsiella pneumoniae strains from China
165	2019	2016-2018	Klebsiella pneumoniae	Kp42L	1	KPC	NDM	KPC+NDM	Klebsiella pneumoniae-KPC+NDM	NA	NA	NA	NA	NA	NA	NA	NA	NA	NA	China		Diversity and frequency of resistance and virulence genes in blaKPC and blaNDM co-producing Klebsiella pneumoniae strains from China
165	2019	2016-2018	Klebsiella pneumoniae	Kp93L	1	KPC	NDM	KPC+NDM	Klebsiella pneumoniae-KPC+NDM	NA	NA	NA	NA	NA	NA	NA	NA	NA	NA	China		Diversity and frequency of resistance and virulence genes in blaKPC and blaNDM co-producing Klebsiella pneumoniae strains from China
165	2019	2016-2018	Klebsiella pneumoniae	Kp11L	1	KPC	NDM	KPC+NDM	Klebsiella pneumoniae-KPC+NDM	NA	NA	NA	NA	NA	NA	NA	NA	NA	NA	China		Diversity and frequency of resistance and virulence genes in blaKPC and blaNDM co-producing Klebsiella pneumoniae strains from China
165	2019	2016-2018	Klebsiella pneumoniae	Kp105L	1	KPC	NDM	KPC+NDM	Klebsiella pneumoniae-KPC+NDM	NA	NA	NA	NA	NA	NA	NA	NA	NA	NA	China		Diversity and frequency of resistance and virulence genes in blaKPC and blaNDM co-producing Klebsiella pneumoniae strains from China
165	2019	2016-2018	Klebsiella pneumoniae	Kp103L	1	KPC	NDM	KPC+NDM	Klebsiella pneumoniae-KPC+NDM	NA	NA	NA	NA	NA	NA	NA	NA	NA	NA	China		Diversity and frequency of resistance and virulence genes in blaKPC and blaNDM co-producing Klebsiella pneumoniae strains from China
165	2019	2016-2018	Klebsiella pneumoniae	Kp31L	1	KPC	NDM	KPC+NDM	Klebsiella pneumoniae-KPC+NDM	NA	NA	NA	NA	NA	NA	NA	NA	NA	NA	China		Diversity and frequency of resistance and virulence genes in blaKPC and blaNDM co-producing Klebsiella pneumoniae strains from China
165	2019	2016-2018	Klebsiella pneumoniae	Kp48L	1	KPC	NDM	KPC+NDM	Klebsiella pneumoniae-KPC+NDM	NA	NA	NA	NA	NA	NA	NA	NA	NA	NA	China		Diversity and frequency of resistance and virulence genes in blaKPC and blaNDM co-producing Klebsiella pneumoniae strains from China
165	2019	2016-2018	Klebsiella pneumoniae	Kp87L	1	KPC	NDM	KPC+NDM	Klebsiella pneumoniae-KPC+NDM	NA	NA	NA	NA	NA	NA	NA	NA	NA	NA	China		Diversity and frequency of resistance and virulence genes in blaKPC and blaNDM co-producing Klebsiella pneumoniae strains from China
165	2019	2016-2018	Klebsiella pneumoniae	Kp104L	1	KPC	NDM	KPC+NDM	Klebsiella pneumoniae-KPC+NDM	NA	NA	NA	NA	NA	NA	NA	NA	NA	NA	China		Diversity and frequency of resistance and virulence genes in blaKPC and blaNDM co-producing Klebsiella pneumoniae strains from China
165	2019	2016-2018	Klebsiella pneumoniae	Kp20L	1	KPC	NDM	KPC+NDM	Klebsiella pneumoniae-KPC+NDM	NA	NA	NA	NA	NA	NA	NA	NA	NA	NA	China		Diversity and frequency of resistance and virulence genes in blaKPC and blaNDM co-producing Klebsiella pneumoniae strains from China
165	2019	2016-2018	Klebsiella pneumoniae	Kp116L	1	KPC	NDM	KPC+NDM	Klebsiella pneumoniae-KPC+NDM	NA	NA	NA	NA	NA	NA	NA	NA	NA	NA	China		Diversity and frequency of resistance and virulence genes in blaKPC and blaNDM co-producing Klebsiella pneumoniae strains from China
165	2019	2016-2018	Klebsiella pneumoniae	Kp29L	1	KPC	NDM	KPC+NDM	Klebsiella pneumoniae-KPC+NDM	NA	NA	NA	NA	NA	NA	NA	NA	NA	NA	China		Diversity and frequency of resistance and virulence genes in blaKPC and blaNDM co-producing Klebsiella pneumoniae strains from China
165	2019	2016-2018	Klebsiella pneumoniae	Kp12L	1	KPC	NDM	KPC+NDM	Klebsiella pneumoniae-KPC+NDM	NA	NA	NA	NA	NA	NA	NA	NA	NA	NA	China		Diversity and frequency of resistance and virulence genes in blaKPC and blaNDM co-producing Klebsiella pneumoniae strains from China
165	2019	2016-2018	Klebsiella pneumoniae	Kp36L	1	KPC	NDM	KPC+NDM	Klebsiella pneumoniae-KPC+NDM	NA	NA	NA	NA	NA	NA	NA	NA	NA	NA	China		Diversity and frequency of resistance and virulence genes in blaKPC and blaNDM co-producing Klebsiella pneumoniae strains from China
165	2019	2016-2018	Klebsiella pneumoniae	Kp97L	1	KPC	NDM	KPC+NDM	Klebsiella pneumoniae-KPC+NDM	NA	NA	NA	NA	NA	NA	NA	NA	NA	NA	China		Diversity and frequency of resistance and virulence genes in blaKPC and blaNDM co-producing Klebsiella pneumoniae strains from China
165	2019	2016-2018	Klebsiella pneumoniae	Kp9L	1	KPC	NDM	KPC+NDM	Klebsiella pneumoniae-KPC+NDM	NA	NA	NA	NA	NA	NA	NA	NA	NA	NA	China		Diversity and frequency of resistance and virulence genes in blaKPC and blaNDM co-producing Klebsiella pneumoniae strains from China
165	2019	2016-2018	Klebsiella pneumoniae	Kp40L	1	KPC	NDM	KPC+NDM	Klebsiella pneumoniae-KPC+NDM	NA	NA	NA	NA	NA	NA	NA	NA	NA	NA	China		Diversity and frequency of resistance and virulence genes in blaKPC and blaNDM co-producing Klebsiella pneumoniae strains from China
165	2019	2016-2018	Klebsiella pneumoniae	Kp13L	1	KPC	NDM	KPC+NDM	Klebsiella pneumoniae-KPC+NDM	NA	NA	NA	NA	NA	NA	NA	NA	NA	NA	China		Diversity and frequency of resistance and virulence genes in blaKPC and blaNDM co-producing Klebsiella pneumoniae strains from China
166	2019	2018	Klebsiella pneumoniae	M14468	1	KPC-2	NDM-1	KPC+NDM	Klebsiella pneumoniae-KPC+NDM	＞32	＞32	＞32	86	Female	urine	emergency department	urinary tract infection	Ertapenem+ colistin	Discharge	Turkey	ST15	Characterization of Klebsiella pneumoniae Coproducing KPC and NDM-1 Carbapenemases from Turkey
166	2019	2018	Klebsiella pneumoniae	M16593	1	KPC-2	NDM-1	KPC+NDM	Klebsiella pneumoniae-KPC+NDM	＞32	＞32	＞32	81	male	wound	emergency department	Seizure+ urinary tract infection+ infected diabetic footwound	Meropenem+ colistin+ tigecycline	Discharge	Turkey	ST15	Characterization of Klebsiella pneumoniae Coproducing KPC and NDM-1 Carbapenemases from Turkey
166	2019	2018	Klebsiella pneumoniae	M22623	1	KPC-2	NDM-1	KPC+NDM	Klebsiella pneumoniae-KPC+NDM	＞32	＞32	＞32	36	male	wound aspirate	emergency department	Seizure+infected decubituswound	Meropenem+ tigecycline	Discharge	Turkey	ST15	Characterization of Klebsiella pneumoniae Coproducing KPC and NDM-1 Carbapenemases from Turkey
166	2019	2018	Klebsiella pneumoniae	M24043	1	KPC-2	NDM-1	KPC+NDM	Klebsiella pneumoniae-KPC+NDM	＞32	＞32	＞32	85	Female	wound aspirate	emergency department	Pneumonia+infected decubituswound	Meropenem+ colistin	died	Turkey	ST15	Characterization of Klebsiella pneumoniae Coproducing KPC and NDM-1 Carbapenemases from Turkey
166	2019	2018	Klebsiella pneumoniae	M48383	1	KPC-2	NDM-1	KPC+NDM	Klebsiella pneumoniae-KPC+NDM	＞32	＞32	＞32	72	male	pus	emergency department	Colangitic pusus	Meropenem+ colistin	died	Turkey	ST15	Characterization of Klebsiella pneumoniae Coproducing KPC and NDM-1 Carbapenemases from Turkey
166	2019	2018	Klebsiella pneumoniae	M33301	1	KPC-2	NDM-1	KPC+NDM	Klebsiella pneumoniae-KPC+NDM	＞32	＞32	＞32	85	Female	wound	Geriatrics	Uropneumosepsis	Meropenem+ colistin	Discharge	Turkey	ST15	Characterization of Klebsiella pneumoniae Coproducing KPC and NDM-1 Carbapenemases from Turkey
166	2019	2018	Klebsiella pneumoniae	M46874	1	KPC-2	NDM-1	KPC+NDM	Klebsiella pneumoniae-KPC+NDM	＞32	＞32	＞32	66	Female	sputum	Infectious diseases	Pneumonia	colistin	died	Turkey	ST15	Characterization of Klebsiella pneumoniae Coproducing KPC and NDM-1 Carbapenemases from Turkey
166	2019	2018	Klebsiella pneumoniae	M15495	1	KPC-2	NDM-1	KPC+NDM	Klebsiella pneumoniae-KPC+NDM	＞32	＞32	＞32	76	male	urine	Internal Medicine-ICU	Pneumoniae	Imipenem+tigecycline+colistin	Discharge	Turkey	ST15	Characterization of Klebsiella pneumoniae Coproducing KPC and NDM-1 Carbapenemases from Turkey
166	2019	2018	Klebsiella pneumoniae	M26747	1	KPC-2	NDM-1	KPC+NDM	Klebsiella pneumoniae-KPC+NDM	＞32	＞32	＞32	49	Female	urine	Internal Medicine-ICU	Pneumonia	Meropenem+ tigecycline	Discharge	Turkey	ST15	Characterization of Klebsiella pneumoniae Coproducing KPC and NDM-1 Carbapenemases from Turkey
166	2019	2018	Klebsiella pneumoniae	M29156	1	KPC-2	NDM-1	KPC+NDM	Klebsiella pneumoniae-KPC+NDM	＞32	＞32	＞32	90	male	central venous catheter	Internal Medicine-ICU	Aspiration pneumonia+ urinary tract infection	Meropenem+ colistin	Discharge	Turkey	ST15	Characterization of Klebsiella pneumoniae Coproducing KPC and NDM-1 Carbapenemases from Turkey
167	2019	2015	Klebsiella pneumoniae	FDAARGOS_440	1	NDM-1	OXA-232	NDM+OXA	Klebsiella pneumoniae-NDM+OXA	NA	NA	NA	NA	NA	blood	NA	NA	NA	NA	Canada	ST16	Genomics of Klebsiella pneumoniae ST16 producing NDM-1, CTX-M-15, and OXA-232
167	2019	2017	Klebsiella pneumoniae	KL8	1	NDM-1	OXA-232	NDM+OXA	Klebsiella pneumoniae-NDM+OXA	64	16	＞1	NA	NA	urine	long-term care facilities	NA	NA	NA	Italy	ST16	Genomics of Klebsiella pneumoniae ST16 producing NDM-1, CTX-M-15, and OXA-232
167	2019	2017	Klebsiella pneumoniae	KL15	1	NDM-1	OXA-232	NDM+OXA	Klebsiella pneumoniae-NDM+OXA	64	16	＞1	NA	NA	stool	long-term care facilities	NA	NA	NA	Italy	NA	Genomics of Klebsiella pneumoniae ST16 producing NDM-1, CTX-M-15, and OXA-232
167	2019	2017	Klebsiella pneumoniae	KL16	1	NDM-1	OXA-232	NDM+OXA	Klebsiella pneumoniae-NDM+OXA	64	16	＞1	NA	NA	stool	long-term care facilities	NA	NA	NA	Italy	NA	Genomics of Klebsiella pneumoniae ST16 producing NDM-1, CTX-M-15, and OXA-232
167	2019	2017	Klebsiella pneumoniae	KL17	1	NDM-1	OXA-232	NDM+OXA	Klebsiella pneumoniae-NDM+OXA	64	16	＞1	NA	NA	stool	long-term care facilities	NA	NA	NA	Italy	NA	Genomics of Klebsiella pneumoniae ST16 producing NDM-1, CTX-M-15, and OXA-232
167	2019	2017	Klebsiella pneumoniae	KL18	1	NDM-1	OXA-232	NDM+OXA	Klebsiella pneumoniae-NDM+OXA	64	16	＞1	NA	NA	stool	long-term care facilities	NA	NA	NA	Italy	NA	Genomics of Klebsiella pneumoniae ST16 producing NDM-1, CTX-M-15, and OXA-232
167	2019	2017	Klebsiella pneumoniae	KL19	1	NDM-1	OXA-232	NDM+OXA	Klebsiella pneumoniae-NDM+OXA	64	16	＞1	NA	NA	stool	long-term care facilities	NA	NA	NA	Italy	NA	Genomics of Klebsiella pneumoniae ST16 producing NDM-1, CTX-M-15, and OXA-232
167	2019	2017	Klebsiella pneumoniae	KL10	1	NDM-1	OXA-232	NDM+OXA	Klebsiella pneumoniae-NDM+OXA	32	＞16	＞1	NA	NA	urine	long-term care facilities	NA	NA	NA	Italy	NA	Genomics of Klebsiella pneumoniae ST16 producing NDM-1, CTX-M-15, and OXA-232
167	2019	2017	Klebsiella pneumoniae	KL21	1	NDM-1	OXA-232	NDM+OXA	Klebsiella pneumoniae-NDM+OXA	64	＞16	＞1	NA	NA	stool	long-term care facilities	NA	NA	NA	Italy	NA	Genomics of Klebsiella pneumoniae ST16 producing NDM-1, CTX-M-15, and OXA-232
167	2019	2017	Klebsiella pneumoniae	KL7	1	NDM-1	OXA-232	NDM+OXA	Klebsiella pneumoniae-NDM+OXA	32	8	＞1	NA	NA	blood	Medicine	NA	NA	NA	Italy	ST16	Genomics of Klebsiella pneumoniae ST16 producing NDM-1, CTX-M-15, and OXA-232
167	2019	2017	Klebsiella pneumoniae	KL28	1	NDM-1	OXA-232	NDM+OXA	Klebsiella pneumoniae-NDM+OXA	64	8	＞1	NA	NA	stool	Post-Acute Care	NA	NA	NA	Italy	NA	Genomics of Klebsiella pneumoniae ST16 producing NDM-1, CTX-M-15, and OXA-232
167	2019	2017	Klebsiella pneumoniae	KL12	1	NDM-1	OXA-232	NDM+OXA	Klebsiella pneumoniae-NDM+OXA	＞64	＞16	＞1	NA	NA	urine	Post-Acute Care	NA	NA	NA	Italy	ST16	Genomics of Klebsiella pneumoniae ST16 producing NDM-1, CTX-M-15, and OXA-232
167	2019	2017	Klebsiella pneumoniae	KL27	1	NDM-1	OXA-232	NDM+OXA	Klebsiella pneumoniae-NDM+OXA	64	16	＞1	NA	NA	stool	Post-Acute Care	NA	NA	NA	Italy	NA	Genomics of Klebsiella pneumoniae ST16 producing NDM-1, CTX-M-15, and OXA-232
167	2019	2017	Klebsiella pneumoniae	KL26	1	NDM-1	OXA-232	NDM+OXA	Klebsiella pneumoniae-NDM+OXA	64	8	＞1	NA	NA	stool	Post-Acute Care	NA	NA	NA	Italy	NA	Genomics of Klebsiella pneumoniae ST16 producing NDM-1, CTX-M-15, and OXA-232
167	2019	2017	Klebsiella pneumoniae	KL32	1	NDM-1	OXA-232	NDM+OXA	Klebsiella pneumoniae-NDM+OXA	64	16	＞1	NA	NA	stool	Post-Acute Care	NA	NA	NA	Italy	NA	Genomics of Klebsiella pneumoniae ST16 producing NDM-1, CTX-M-15, and OXA-232
167	2019	2017	Klebsiella pneumoniae	KL24	1	NDM-1	OXA-232	NDM+OXA	Klebsiella pneumoniae-NDM+OXA	64	16	＞1	NA	NA	stool	Post-Acute Care	NA	NA	NA	Italy	NA	Genomics of Klebsiella pneumoniae ST16 producing NDM-1, CTX-M-15, and OXA-232
167	2019	2017	Klebsiella pneumoniae	KL25	1	NDM-1	OXA-232	NDM+OXA	Klebsiella pneumoniae-NDM+OXA	64	16	＞1	NA	NA	stool	Post-Acute Care	NA	NA	NA	Italy	NA	Genomics of Klebsiella pneumoniae ST16 producing NDM-1, CTX-M-15, and OXA-232
167	2019	2017	Klebsiella pneumoniae	QS17-0029	1	NDM-1	OXA-232	NDM+OXA	Klebsiella pneumoniae-NDM+OXA	NA	NA	NA	NA	NA	NA	NA	NA	NA	NA	Thailand	ST16	Genomics of Klebsiella pneumoniae ST16 producing NDM-1, CTX-M-15, and OXA-232
168	2019	2014-2015	Klebsiella pneumoniae	NA	7	NDM	OXA-48	NDM+OXA	Klebsiella pneumoniae-NDM+OXA	NA	NA	NA	NA	NA	NA	NA	NA	NA	NA	India	NA	Prevalence and clonal relatedness of NDM and OXA‑48‑producing Klebsiella pneumoniae in a tertiary care hospital in South India
169	2019	2014-2016	Klebsiella pneumoniae	NA	18	NDM	OXA-48	NDM+OXA	Klebsiella pneumoniae-NDM+OXA	NA	NA	NA	NA	NA	NA	stool swabs	NA	NA	NA	Slovenia	ST437	Successful control of the first OXA-48 and/or NDM carbapenemase-producing Klebsiella pneumoniae outbreak in Slovenia 2014-2016
169	2019	2014-2016	Escherichia coli	NA	2	NDM	OXA-48	NDM+OXA	Escherichia coli-NDM+OXA	NA	NA	NA	NA	NA	NA	NA	NA	NA	NA	Slovenia	NA	Successful control of the first OXA-48 and/or NDM carbapenemase-producing Klebsiella pneumoniae outbreak in Slovenia 2014-2016
170	2019	2016	Klebsiella pneumoniae	66-697-2	1	NDM-1	OXA-48	NDM+OXA	Klebsiella pneumoniae-NDM+OXA	NA	NA	NA	NA	NA	NA	NA	NA	NA	NA	Moscow, Russia	ST395	Emergence of a ST307 clone carrying a novel insertion element MITE Kpn1 in the mgrB gene among carbapenem-resistant Klebsiella pneumoniae from Moscow, Russia
170	2019	2016	Klebsiella pneumoniae	64-574	1	NDM-1	OXA-48	NDM+OXA	Klebsiella pneumoniae-NDM+OXA	NA	NA	NA	NA	NA	NA	NA	NA	NA	NA	Moscow, Russia	ST307	Emergence of a ST307 clone carrying a novel insertion element MITE Kpn1 in the mgrB gene among carbapenem-resistant Klebsiella pneumoniae from Moscow, Russia
170	2019	2017	Klebsiella pneumoniae	74-2075	1	NDM-1	OXA-244	NDM+OXA	Klebsiella pneumoniae-NDM+OXA	NA	NA	NA	NA	NA	NA	NA	NA	NA	NA	Moscow, Russia	ST377	Emergence of a ST307 clone carrying a novel insertion element MITE Kpn1 in the mgrB gene among carbapenem-resistant Klebsiella pneumoniae from Moscow, Russia
170	2019	2017	Klebsiella pneumoniae	78-694	1	NDM-1	OXA-48	NDM+OXA	Klebsiella pneumoniae-NDM+OXA	NA	NA	NA	NA	NA	NA	NA	NA	NA	NA	Moscow, Russia	ST395	Emergence of a ST307 clone carrying a novel insertion element MITE Kpn1 in the mgrB gene among carbapenem-resistant Klebsiella pneumoniae from Moscow, Russia
171	2019	2017	Escherichia coli	P5	1	NDM-5	OXA-181	NDM+OXA	Escherichia coli-NDM+OXA	NA	NA	NA	77	male	blood	EICU	Esophageal cancer	NA	Discharge	Korea		Nosocomial Outbreak Caused by NDM-5 and OXA-181 Carbapenemase Co-producing Escherichia coli
171	2019	2017	Escherichia coli	P6	1	NDM-5	OXA-181	NDM+OXA	Escherichia coli-NDM+OXA	NA	NA	NA	93	female	blood	EICU	Septic shock	NA	Discharge	Korea		Nosocomial Outbreak Caused by NDM-5 and OXA-181 Carbapenemase Co-producing Escherichia coli
171	2019	2017	Escherichia coli	P7	1	NDM-5	OXA-181	NDM+OXA	Escherichia coli-NDM+OXA	NA	NA	NA	68	female	stool	EICU	Heart failure	NA	Discharge	Korea		Nosocomial Outbreak Caused by NDM-5 and OXA-181 Carbapenemase Co-producing Escherichia coli
171	2019	2017	Escherichia coli	P8	1	NDM-5	OXA-181	NDM+OXA	Escherichia coli-NDM+OXA	NA	NA	NA	46	male	stool	EICU	Cerebral infarction	NA	Discharge	Korea		Nosocomial Outbreak Caused by NDM-5 and OXA-181 Carbapenemase Co-producing Escherichia coli
171	2019	2017	Escherichia coli	P9	1	NDM-5	OXA-181	NDM+OXA	Escherichia coli-NDM+OXA	NA	NA	NA	77	female	stool	EICU	Acute respiratory failure	NA	Discharge	Korea		Nosocomial Outbreak Caused by NDM-5 and OXA-181 Carbapenemase Co-producing Escherichia coli
171	2019	2017	Escherichia coli	P10	1	NDM-5	OXA-181	NDM+OXA	Escherichia coli-NDM+OXA	NA	NA	NA	81	Male	stool	EICU	Septic arthritis	NA	Discharge	Korea		Nosocomial Outbreak Caused by NDM-5 and OXA-181 Carbapenemase Co-producing Escherichia coli
171	2019	2017	Escherichia coli	P11	1	NDM-5	OXA-181	NDM+OXA	Escherichia coli-NDM+OXA	NA	NA	NA	77	female	stool	EICU	Heart failure	NA	Discharge	Korea		Nosocomial Outbreak Caused by NDM-5 and OXA-181 Carbapenemase Co-producing Escherichia coli
171	2019	2017	Escherichia coli	P12	1	NDM-5	OXA-181	NDM+OXA	Escherichia coli-NDM+OXA	NA	NA	NA	60	Male	stool	EICU	Empyema, pressure sore	NA	Discharge	Korea		Nosocomial Outbreak Caused by NDM-5 and OXA-181 Carbapenemase Co-producing Escherichia coli
171	2019	2017	Escherichia coli	P13	1	NDM-5	OXA-181	NDM+OXA	Escherichia coli-NDM+OXA	NA	NA	NA	76	Male	stool	EICU	Heart failure	NA	Discharge	Korea		Nosocomial Outbreak Caused by NDM-5 and OXA-181 Carbapenemase Co-producing Escherichia coli
171	2019	2017	Escherichia coli	P1	1	NDM-5	OXA-181	NDM+OXA	Escherichia coli-NDM+OXA	NA	NA	NA	76	female	urine	NA	Coronary artery disease	NA	Discharge	Korea		Nosocomial Outbreak Caused by NDM-5 and OXA-181 Carbapenemase Co-producing Escherichia coli
171	2019	2017	Escherichia coli	P2	1	NDM-5	OXA-181	NDM+OXA	Escherichia coli-NDM+OXA	NA	NA	NA	69	female	urine	NA	Pseudomembraous colitis	NA	Discharge	Korea		Nosocomial Outbreak Caused by NDM-5 and OXA-181 Carbapenemase Co-producing Escherichia coli
171	2019	2017	Escherichia coli	P3	1	NDM-5	OXA-181	NDM+OXA	Escherichia coli-NDM+OXA	NA	NA	NA	78	female	stool	NA	Avascular necrosis of hip	NA	Discharge	Korea		Nosocomial Outbreak Caused by NDM-5 and OXA-181 Carbapenemase Co-producing Escherichia coli
171	2019	2017	Escherichia coli	P4	1	NDM-5	OXA-181	NDM+OXA	Escherichia coli-NDM+OXA	NA	NA	NA	79	female	stool	NA	Common bile duct stone	NA	Discharge	Korea		Nosocomial Outbreak Caused by NDM-5 and OXA-181 Carbapenemase Co-producing Escherichia coli
171	2019	2017	Escherichia coli	P14	1	NDM-5	OXA-181	NDM+OXA	Escherichia coli-NDM+OXA	NA	NA	NA	70	Male	stool	NA	Esophageal cancer	NA	Discharge	Korea		Nosocomial Outbreak Caused by NDM-5 and OXA-181 Carbapenemase Co-producing Escherichia coli
171	2019	2017	Escherichia coli	P15	1	NDM-5	OXA-181	NDM+OXA	Escherichia coli-NDM+OXA	NA	NA	NA	63	Male	stool	NA	Submandibular gland cancer	NA	Discharge	Korea		Nosocomial Outbreak Caused by NDM-5 and OXA-181 Carbapenemase Co-producing Escherichia coli
171	2019	2017	Escherichia coli	P16	1	NDM-5	OXA-181	NDM+OXA	Escherichia coli-NDM+OXA	NA	NA	NA	75	Male	stool	NA	Urinary tract infection	NA	Discharge	Korea		Nosocomial Outbreak Caused by NDM-5 and OXA-181 Carbapenemase Co-producing Escherichia coli
171	2019	2017	Escherichia coli	P17	1	NDM-5	OXA-181	NDM+OXA	Escherichia coli-NDM+OXA	NA	NA	NA	80	Male	stool	NA	Ascending colon cancer	NA	Discharge	Korea		Nosocomial Outbreak Caused by NDM-5 and OXA-181 Carbapenemase Co-producing Escherichia coli
171	2019	2017	Escherichia coli	P18	1	NDM-5	OXA-181	NDM+OXA	Escherichia coli-NDM+OXA	NA	NA	NA	63	Male	stool	NA	stool cancer	NA	Discharge	Korea		Nosocomial Outbreak Caused by NDM-5 and OXA-181 Carbapenemase Co-producing Escherichia coli
171	2019	2017	Escherichia coli	P19	1	NDM-5	OXA-181	NDM+OXA	Escherichia coli-NDM+OXA	NA	NA	NA	65	female	urine	NA	Cervix cancer	NA	Discharge	Korea		Nosocomial Outbreak Caused by NDM-5 and OXA-181 Carbapenemase Co-producing Escherichia coli
171	2019	2017	Escherichia coli	P20	1	NDM-5	OXA-181	NDM+OXA	Escherichia coli-NDM+OXA	NA	NA	NA	52	female	stool	NA	Cervix cancer	NA	Discharge	Korea		Nosocomial Outbreak Caused by NDM-5 and OXA-181 Carbapenemase Co-producing Escherichia coli
172	2019	2016	Klebsiella pneumoniae	NUHL30457	1	KPC-2	NDM-1	KPC+NDM	Klebsiella pneumoniae-KPC+NDM	＞64	＞64	＞32	58	Male	wound secretions	NA	severe community-acquired infection	polymyxin B, tigecycline and haemofiltration	died	Nanchang, China	ST86	Whole genome assembly and functional portrait of hypervirulent extensively drug-resistant NDM-1 and KPC-2 co-producing Klebsiella pneumoniae of capsular serotype K2 and ST86(Draft Genome Sequence of an NDM-1- and KPC-2-Coproducing Hypervirulent Carbapenem-Resistant Klebsiella pneumoniae Strain Isolated from Burnwound Infections）
173	2019	2018-2019	Klebsiella pneumoniae	NA	15	KPC-2	NDM-1	KPC+NDM	Klebsiella pneumoniae-KPC+NDM	NA	NA	NA	NA	NA	NA	NA	NA	NA	NA	Egypt	NA	The Inc FII Plasmid and its Contribution in the Transmission of blaNDM-1 and blaKPC-2 in Klebsiella pneumoniae in Egypt
174	2019	2017	Acinetobacter towneri	SWBY1	1	NDM-1	OXA-58	NDM+OXA	Acinetobacter towneri-NDM+OXA	16	16	NA	NA	NA	NA	NA	NA	NA	NA	Sichuan , China	NA	Whole-genome sequencing of an NDM-1- and OXA-58-producing Acinetobacter towneri isolate from hospital sewage in Sichuan Province,China
176	2019	2014	Citrobacter freundii	CF_154	1	VIM-1	OXA-48	VIM+OXA	Citrobacter freundii-VIM+OXA	NA	≥32	NA	49	NA	stool	NA	Acute leukemia	Ciprofloxacin	NA	Spain	ST169	Genomic characterization of Citrobacter freundii strains coproducing OXA-48 and VIM-1 carbapenemase enzymes isolated in leukemic patient in Spain
176	2019	2014	Citrobacter freundii	CF_565	1	VIM-1	OXA-48	VIM+OXA	Citrobacter freundii-VIM+OXA	NA	≥32	NA	40	NA	stool	NA	Acute leukemia	Ciprofloxacin, Meropenem	NA	Spain	ST169	Genomic characterization of Citrobacter freundii strains coproducing OXA-48 and VIM-1 carbapenemase enzymes isolated in leukemic patient in Spain
176	2019	2014	Citrobacter freundii	CF_680	1	VIM-1	OXA-48	VIM+OXA	Citrobacter freundii-VIM+OXA	NA	≥32	NA	51	NA	stool	NA	Acute leukemia	Ciprofloxacin	NA	Spain	ST169	Genomic characterization of Citrobacter freundii strains coproducing OXA-48 and VIM-1 carbapenemase enzymes isolated in leukemic patient in Spain
177	2019	NA	Pseudomonas aeruginosa	NA	1	NDM-1	VIM	NDM+VIM	Pseudomonas aeruginosa-NDM+VIM	NA	NA	NA	NA	NA	swab	NA	NA	NA	NA	Kingdom of Bahrain	NA	Detection of VIM and NDM‑1 metallo‑beta‑lactamase genes in carbapenem‑resistant Pseudomonas aeruginosa clinical strains in Bahrain
178	2019	2018	Escherichia coli	5M	1	NDM-5	OXA-181	NDM+OXA	Escherichia coli-NDM+OXA	16	NA	>2	between 1 and 5 years old	NA	stool	NA	diarrhea	NA	discharged	Italy	ST2659/ST759	Complete Nucleotide Sequence of Plasmids of Two Escherichia coli Strains Carrying bla NDM- 5 and bla NDM - 5 and bla OXA - 181 From the Same Patient
179	2019	2017	Klebsiella pneumoniae	SM24	1	NDM-1	OXA-48	NDM+OXA	Klebsiella pneumoniae-NDM+OXA	NA	NA	NA	NA	NA	stool	ICU	NA	NA	NA	Tunisia	ST3490	First Report of NDM and VIM Coproducing Klebsiella pneumoniae in Tunisia and Emergence of Novel Clones
179	2019	2017	Klebsiella pneumoniae	SM16	1	VIM-1	OXA-48	VIM+OXA	Klebsiella pneumoniae-VIM+OXA	NA	NA	NA	NA	NA	blood	ICU	NA	NA	NA	Tunisia	ST3489	First Report of NDM and VIM Coproducing Klebsiella pneumoniae in Tunisia and Emergence of Novel Clones
179	2019	2017	Klebsiella pneumoniae	SM14	1	NDM-1	VIM-1	NDM+VIM	Klebsiella pneumoniae-NDM+VIM	NA	NA	NA	NA	NA	blood	ICU	NA	NA	NA	Tunisia	ST3488	First Report of NDM and VIM Coproducing Klebsiella pneumoniae in Tunisia and Emergence of Novel Clones
179	2019	2017	Klebsiella pneumoniae	SM25	1	NDM-1	OXA-48	NDM+OXA	Klebsiella pneumoniae-NDM+OXA	NA	NA	NA	NA	NA	blood	Neonatology	NA	NA	NA	Tunisia	ST3491	First Report of NDM and VIM Coproducing Klebsiella pneumoniae in Tunisia and Emergence of Novel Clones
180	2020	2015	Klebsiella pneumoniae	CRK0298	1	NDM-1	OXA-232	NDM+OXA	Klebsiella pneumoniae-NDM+OXA	＞16	＞16	＞4	NA	NA	abdominal fluid	NA	NA	NA	NA	USA	ST2497	Coinfections of Two Strains of NDM-1- and OXA-232-Coproducing Klebsiella pneumoniae in a Kidney Transplant Patient
180	2020	2016	Klebsiella pneumoniae	KP67	1	NDM-1	OXA-232	NDM+OXA	Klebsiella pneumoniae-NDM+OXA	＞16	＞16	＞4	68	Female	blood	NA	end-stage renal disease secondary to diabetes	Kidney Transplant、ceftazidimeavibactam and polymyxin B	died	Thailand	ST14	Coinfections of Two Strains of NDM-1- and OXA-232-Coproducing Klebsiella pneumoniae in a Kidney Transplant Patient
181	2020	NA	Acinetobacter pittii	SU1805	1	NDM-1	OXA-820	NDM+OXA	Acinetobacter pittii-NDM+OXA	＞8	＞8	NA	NA	NA	NA	NA	NA	NA	NA	Japan	ST220	Detection of Acinetobacter pittii ST220 co-producing NDM-1 and OXA-820 carbapenemases from a hospital sink in a non-endemic country of NDM
182	2020	2016-2018	Enterobacter cloacae	NA	1	KPC-2	NDM-1	KPC+NDM	Enterobacter cloacae-KPC+NDM	NA	NA	NA	NA	NA	NA	NA	NA	NA	NA	China	NA	Dissemination of Carbapenemases (KPC, NDM, OXA-48, IMP , and VIM） Among Carbapenem-Resistant Enterobacteriaceae Isolated From Adult and Children Patients in China
182	2020	2016-2018	Klebsiella oxytoca	NA	1	KPC-2	NDM-1	KPC+NDM	Klebsiella oxytoca-KPC+NDM	NA	NA	NA	NA	NA	NA	NA	NA	NA	NA	China	NA	Dissemination of Carbapenemases (KPC, NDM, OXA-48, IMP , and VIM） Among Carbapenem-Resistant Enterobacteriaceae Isolated From Adult and Children Patients in China
182	2020	2016-2018	Klebsiella pneumoniae	NA	1	NDM-1	IMP-4	NDM+IMP	Klebsiella pneumoniae-NDM+IMP	NA	NA	NA	NA	NA	NA	NA	NA	NA	NA	China	NA	Dissemination of Carbapenemases (KPC, NDM, OXA-48, IMP , and VIM） Among Carbapenem-Resistant Enterobacteriaceae Isolated From Adult and Children Patients in China
182	2020	2016-2018	Klebsiella pneumoniae	NA	6	KPC-2	NDM-1	KPC+NDM	Klebsiella pneumoniae-KPC+NDM	NA	NA	NA	NA	NA	NA	NA	NA	NA	NA	China	NA	Dissemination of Carbapenemases (KPC, NDM, OXA-48, IMP , and VIM） Among Carbapenem-Resistant Enterobacteriaceae Isolated From Adult and Children Patients in China
182	2020	2016-2018	Klebsiella pneumoniae	NA	1	KPC-2	NDM-5	KPC+NDM	Klebsiella pneumoniae-KPC+NDM	NA	NA	NA	NA	NA	NA	NA	NA	NA	NA	China	NA	Dissemination of Carbapenemases (KPC, NDM, OXA-48, IMP , and VIM） Among Carbapenem-Resistant Enterobacteriaceae Isolated From Adult and Children Patients in China
182	2020	2016-2018	Klebsiella pneumoniae	NA	1	NDM-24	OXA-48	NDM+OXA	Klebsiella pneumoniae-NDM+OXA	NA	NA	NA	NA	NA	NA	NA	NA	NA	NA	China	NA	Dissemination of Carbapenemases (KPC, NDM, OXA-48, IMP , and VIM） Among Carbapenem-Resistant Enterobacteriaceae Isolated From Adult and Children Patients in China
183	2020	2018	Klebsiella pneumoniae	JUNP254	1	NDM-5	OXA-181	NDM+OXA	Klebsiella pneumoniae-NDM+OXA	256	128	NA	NA	NA	NA	NA	NA	NA	NA	Nepal	ST147	Emergence of clinical isolates of highly carbapenem-resistant Klebsiella pneumoniae co-harboring blaNDM-5 and blaOXA-181 or -232 in Nepal
183	2020	2018	Klebsiella pneumoniae	JUNP053	1	NDM-5	OXA-232	NDM+OXA	Klebsiella pneumoniae-NDM+OXA	256	128	NA	NA	NA	NA	NA	NA	NA	NA	Nepal	ST395	Emergence of clinical isolates of highly carbapenem-resistant Klebsiella pneumoniae co-harboring blaNDM-5 and blaOXA-181 or -232 in Nepal
183	2020	2018	Klebsiella pneumoniae	JUNP054	1	NDM-5	OXA-232	NDM+OXA	Klebsiella pneumoniae-NDM+OXA	128	64	NA	NA	NA	NA	NA	NA	NA	NA	Nepal	ST395	Emergence of clinical isolates of highly carbapenem-resistant Klebsiella pneumoniae co-harboring blaNDM-5 and blaOXA-181 or -232 in Nepal
183	2020	2018	Klebsiella pneumoniae	JUNP055	1	NDM-5	OXA-232	NDM+OXA	Klebsiella pneumoniae-NDM+OXA	256	128	NA	NA	NA	NA	NA	NA	NA	NA	Nepal	ST395	Emergence of clinical isolates of highly carbapenem-resistant Klebsiella pneumoniae co-harboring blaNDM-5 and blaOXA-181 or -232 in Nepal
183	2020	2018	Klebsiella pneumoniae	JUNP099	1	NDM-5	OXA-232	NDM+OXA	Klebsiella pneumoniae-NDM+OXA	512	128	NA	NA	NA	NA	NA	NA	NA	NA	Nepal	ST395	Emergence of clinical isolates of highly carbapenem-resistant Klebsiella pneumoniae co-harboring blaNDM-5 and blaOXA-181 or -232 in Nepal
183	2020	2018	Klebsiella pneumoniae	JUNP268	1	NDM-5	OXA-232	NDM+OXA	Klebsiella pneumoniae-NDM+OXA	128	32	NA	NA	NA	NA	NA	NA	NA	NA	Nepal	ST395	Emergence of clinical isolates of highly carbapenem-resistant Klebsiella pneumoniae co-harboring blaNDM-5 and blaOXA-181 or -232 in Nepal
184	2020	NA	Klebsiella pneumoniae	B35735	1	NDM-5	OXA-181	NDM+OXA	Klebsiella pneumoniae-NDM+OXA	＞8	＞8	＞4	NA	NA	NA	NA	NA	NA	NA	India	NA	Will Ceftazidime/Avibactam Plus Aztreonam be Effective for NDM and OXA‑48‑Like Producing Organisms: Lessons Learnt from In vitro Study
184	2020	NA	Klebsiella pneumoniae	B6753	1	NDM-1	OXA-232	NDM+OXA	Klebsiella pneumoniae-NDM+OXA	＞8	＞8	＞4	NA	NA	NA	NA	NA	NA	NA	India	NA	Will Ceftazidime/Avibactam Plus Aztreonam be Effective for NDM and OXA‑48‑Like Producing Organisms: Lessons Learnt from In vitro Study
184	2020	NA	Klebsiella pneumoniae	B1790	1	NDM-5	OXA-232	NDM+OXA	Klebsiella pneumoniae-NDM+OXA	＞8	＞8	＞4	NA	NA	NA	NA	NA	NA	NA	India	NA	Will Ceftazidime/Avibactam Plus Aztreonam be Effective for NDM and OXA‑48‑Like Producing Organisms: Lessons Learnt from In vitro Study
184	2020	NA	Klebsiella pneumoniae	BA36221	1	NDM	OXA-48-LIKE	NDM+OXA	Klebsiella pneumoniae-NDM+OXA	＞8	＞8	＞4	NA	NA	NA	NA	NA	NA	NA	India	NA	Will Ceftazidime/Avibactam Plus Aztreonam be Effective for NDM and OXA‑48‑Like Producing Organisms: Lessons Learnt from In vitro Study
184	2020	NA	Klebsiella pneumoniae	BP198	1	NDM	OXA-48-LIKE	NDM+OXA	Klebsiella pneumoniae-NDM+OXA	＞8	＞8	＞4	NA	NA	NA	NA	NA	NA	NA	India	NA	Will Ceftazidime/Avibactam Plus Aztreonam be Effective for NDM and OXA‑48‑Like Producing Organisms: Lessons Learnt from In vitro Study
184	2020	NA	Klebsiella pneumoniae	BA2245	1	NDM	OXA-48-LIKE	NDM+OXA	Klebsiella pneumoniae-NDM+OXA	＞8	＞8	＞4	NA	NA	NA	NA	NA	NA	NA	India	NA	Will Ceftazidime/Avibactam Plus Aztreonam be Effective for NDM and OXA‑48‑Like Producing Organisms: Lessons Learnt from In vitro Study
184	2020	NA	Klebsiella pneumoniae	BA3330	1	NDM	OXA-48-LIKE	NDM+OXA	Klebsiella pneumoniae-NDM+OXA	＞8	＞8	＞4	NA	NA	NA	NA	NA	NA	NA	India	NA	Will Ceftazidime/Avibactam Plus Aztreonam be Effective for NDM and OXA‑48‑Like Producing Organisms: Lessons Learnt from In vitro Study
185	2020	2016-2017	Klebsiella pneumoniae	P5435	1	NDM	VIM	NDM+VIM	Klebsiella pneumoniae-NDM+VIM	NA	NA	NA	2	male	stool	NA	NA	NA	NA	Brazil	ST4048	Genetic Relatedness of NDM-Producing Klebsiella pneumoniae Co-occurring VIM, KPC, and OXA-48 Enzymes from Surveillance Cultures from an Intensive Care Unit
185	2020	2016-2017	Klebsiella pneumoniae	P5763	1	NDM	VIM	NDM+VIM	Klebsiella pneumoniae-NDM+VIM	NA	NA	NA	76	Female	stool	NA	NA	NA	NA	Brazil	ST15	Genetic Relatedness of NDM-Producing Klebsiella pneumoniae Co-occurring VIM, KPC, and OXA-48 Enzymes from Surveillance Cultures from an Intensive Care Unit
186	2020	2015	Klebsiella pneumoniae	91	1	NDM-1	OXA-48	NDM+OXA	Klebsiella pneumoniae-NDM+OXA	NA	NA	NA	NA	NA	NA	Internal medicine	NA	NA	NA	Iran		Molecular Epidemiology and Drug Resistance Pattern of Carbapenem-Resistant Klebsiella pneumoniae Isolates from Iran
186	2020	2015	Klebsiella pneumoniae	54	1	NDM-1	OXA-48	NDM+OXA	Klebsiella pneumoniae-NDM+OXA	NA	NA	NA	NA	NA	blood	SICU	NA	NA	NA	Iran		Molecular Epidemiology and Drug Resistance Pattern of Carbapenem-Resistant Klebsiella pneumoniae Isolates from Iran
186	2020	2015	Klebsiella pneumoniae	94	1	NDM-1	OXA-48	NDM+OXA	Klebsiella pneumoniae-NDM+OXA	NA	NA	NA	NA	NA	NA	Surgery	NA	NA	NA	Iran		Molecular Epidemiology and Drug Resistance Pattern of Carbapenem-Resistant Klebsiella pneumoniae Isolates from Iran
186	2020	2016	Klebsiella pneumoniae	39	1	NDM-1	OXA-48	NDM+OXA	Klebsiella pneumoniae-NDM+OXA	NA	NA	NA	NA	NA	wound	Internal medicine	NA	NA	NA	Iran		Molecular Epidemiology and Drug Resistance Pattern of Carbapenem-Resistant Klebsiella pneumoniae Isolates from Iran
186	2020	2016	Klebsiella pneumoniae	122	1	NDM-1	OXA-48	NDM+OXA	Klebsiella pneumoniae-NDM+OXA	NA	NA	NA	NA	NA	blood	CPR	NA	NA	NA	Iran		Molecular Epidemiology and Drug Resistance Pattern of Carbapenem-Resistant Klebsiella pneumoniae Isolates from Iran
186	2020	2016	Klebsiella pneumoniae	13	1	NDM-1	OXA-48	NDM+OXA	Klebsiella pneumoniae-NDM+OXA	NA	NA	NA	NA	NA	blood	Emergency	NA	NA	NA	Iran		Molecular Epidemiology and Drug Resistance Pattern of Carbapenem-Resistant Klebsiella pneumoniae Isolates from Iran
186	2020	2016	Klebsiella pneumoniae	115	1	NDM-1	OXA-48	NDM+OXA	Klebsiella pneumoniae-NDM+OXA	NA	NA	NA	NA	NA	blood	Emergency	NA	NA	NA	Iran		Molecular Epidemiology and Drug Resistance Pattern of Carbapenem-Resistant Klebsiella pneumoniae Isolates from Iran
186	2020	2016	Klebsiella pneumoniae	120	1	NDM-1	OXA-48	NDM+OXA	Klebsiella pneumoniae-NDM+OXA	NA	NA	NA	NA	NA	blood	ICU	NA	NA	NA	Iran		Molecular Epidemiology and Drug Resistance Pattern of Carbapenem-Resistant Klebsiella pneumoniae Isolates from Iran
186	2020	2016	Klebsiella pneumoniae	114	1	NDM-1	OXA-48	NDM+OXA	Klebsiella pneumoniae-NDM+OXA	NA	NA	NA	NA	NA	blood	ICU	NA	NA	NA	Iran		Molecular Epidemiology and Drug Resistance Pattern of Carbapenem-Resistant Klebsiella pneumoniae Isolates from Iran
186	2020	2016	Klebsiella pneumoniae	11	1	NDM-1	OXA-48	NDM+OXA	Klebsiella pneumoniae-NDM+OXA	NA	NA	NA	NA	NA	tracheal	ICU	NA	NA	NA	Iran		Molecular Epidemiology and Drug Resistance Pattern of Carbapenem-Resistant Klebsiella pneumoniae Isolates from Iran
186	2020	2016	Klebsiella pneumoniae	5	1	NDM-1	OXA-48	NDM+OXA	Klebsiella pneumoniae-NDM+OXA	NA	NA	NA	NA	NA	tracheal	ICU	NA	NA	NA	Iran		Molecular Epidemiology and Drug Resistance Pattern of Carbapenem-Resistant Klebsiella pneumoniae Isolates from Iran
186	2020	2016	Klebsiella pneumoniae	50	1	NDM-1	OXA-48	NDM+OXA	Klebsiella pneumoniae-NDM+OXA	＞256	＞256	NA	NA	NA	wound	Internal medicine	NA	NA	NA	Iran		Molecular Epidemiology and Drug Resistance Pattern of Carbapenem-Resistant Klebsiella pneumoniae Isolates from Iran
186	2020	2016	Klebsiella pneumoniae	53	1	NDM-1	OXA-48	NDM+OXA	Klebsiella pneumoniae-NDM+OXA	NA	NA	NA	NA	NA	urine	Internal medicine	NA	NA	NA	Iran		Molecular Epidemiology and Drug Resistance Pattern of Carbapenem-Resistant Klebsiella pneumoniae Isolates from Iran
186	2020	2016	Klebsiella pneumoniae	20	1	NDM-1	OXA-48	NDM+OXA	Klebsiella pneumoniae-NDM+OXA	NA	NA	NA	NA	NA	urine	Internal medicine	NA	NA	NA	Iran		Molecular Epidemiology and Drug Resistance Pattern of Carbapenem-Resistant Klebsiella pneumoniae Isolates from Iran
186	2020	2016	Klebsiella pneumoniae	104	1	NDM-1	OXA-48	NDM+OXA	Klebsiella pneumoniae-NDM+OXA	NA	NA	NA	NA	NA	wound	Neurology	NA	NA	NA	Iran		Molecular Epidemiology and Drug Resistance Pattern of Carbapenem-Resistant Klebsiella pneumoniae Isolates from Iran
186	2020	2016	Klebsiella pneumoniae	123	1	NDM-1	OXA-48	NDM+OXA	Klebsiella pneumoniae-NDM+OXA	NA	NA	NA	NA	NA	blood	Neurology	NA	NA	NA	Iran		Molecular Epidemiology and Drug Resistance Pattern of Carbapenem-Resistant Klebsiella pneumoniae Isolates from Iran
186	2020	2016	Klebsiella pneumoniae	26	1	NDM-1	OXA-48	NDM+OXA	Klebsiella pneumoniae-NDM+OXA	NA	NA	NA	NA	NA	tracheal	SICU	NA	NA	NA	Iran		Molecular Epidemiology and Drug Resistance Pattern of Carbapenem-Resistant Klebsiella pneumoniae Isolates from Iran
186	2020	2016	Klebsiella pneumoniae	118	1	NDM-1	OXA-48	NDM+OXA	Klebsiella pneumoniae-NDM+OXA	NA	NA	NA	NA	NA	tracheal	Urology	NA	NA	NA	Iran		Molecular Epidemiology and Drug Resistance Pattern of Carbapenem-Resistant Klebsiella pneumoniae Isolates from Iran
187	2020	2018	Acinetobacter baumannii	ACN21	1	NDM-1	OXA-420	NDM+OXA	Acinetobacter baumannii-NDM+OXA	256	128	NA	NA	NA	blood	NA	NA	NA	NA	Idian	ST1089	Insights into the complete genomes of carbapenem- resistant Acinetobacter baumannii harbouring blaOXA-23, blaOXA-420 and blaNDM-1 genes using a hybrid- assembly approach
188	2020	2019	Klebsiella pneumoniae	NA	1	KPC-2	OXA-232	KPC+OXA	Klebsiella pneumoniae-KPC+OXA	8	4	＞1	less than five years	male	ear discharge fluid	pediatric outpatient	chronic otorrhea	topical ciprofloxacin/dexamethasone and oral trimethoprim-sulfamethoxazole( for 10 days）	improved	USA	NA	Co-existence of VIM-2-producing Pseudomonas aeruginosa and KPC-2 and OXA-232-co-producing Klebsiella pneumoniae in the United States
189	2020	2012-2018	Citrobacter freundii	NA	1	KPC-2	NDM-1	KPC+NDM	Citrobacter freundii-KPC+NDM	NA	NA	NA	NA	NA	NA	NA	NA	NA	NA	Seoul, Korea	NA	Rapid Identification of OXA-48-like, KPC, NDM, and VIM Carbapenemase-Producing Enterobacteriaceae From Culture: Evaluation of the RESIST-4 O.K.N.V. Multiplex Lateral Flow Assay
189	2020	2012-2018	Enterobacter cloacae	NA	1	NDM-1	OXA-232	NDM+OXA	Enterobacter cloacae-NDM+OXA	NA	NA	NA	NA	NA	NA	NA	NA	NA	NA	Seoul, Korea		Rapid Identification of OXA-48-like, KPC, NDM, and VIM Carbapenemase-Producing Enterobacteriaceae From Culture: Evaluation of the RESIST-4 O.K.N.V. Multiplex Lateral Flow Assay
189	2020	2012-2018	Enterobacter cloacae	NA	1	NDM-1	OXA-232	NDM+OXA	Enterobacter cloacae-NDM+OXA	NA	NA	NA	NA	NA	NA	NA	NA	NA	NA	Seoul, Korea		Rapid Identification of OXA-48-like, KPC, NDM, and VIM Carbapenemase-Producing Enterobacteriaceae From Culture: Evaluation of the RESIST-4 O.K.N.V. Multiplex Lateral Flow Assay
189	2020	2012-2018	Enterobacter cloacae	NA	1	NDM-1	OXA-232	NDM+OXA	Enterobacter cloacae-NDM+OXA	NA	NA	NA	NA	NA	NA	NA	NA	NA	NA	Seoul, Korea		Rapid Identification of OXA-48-like, KPC, NDM, and VIM Carbapenemase-Producing Enterobacteriaceae From Culture: Evaluation of the RESIST-4 O.K.N.V. Multiplex Lateral Flow Assay
189	2020	2012-2018	Enterobacter cloacae	NA	1	NDM-1	OXA-232	NDM+OXA	Enterobacter cloacae-NDM+OXA	NA	NA	NA	NA	NA	NA	NA	NA	NA	NA	Seoul, Korea		Rapid Identification of OXA-48-like, KPC, NDM, and VIM Carbapenemase-Producing Enterobacteriaceae From Culture: Evaluation of the RESIST-4 O.K.N.V. Multiplex Lateral Flow Assay
189	2020	2012-2018	Enterobacter cloacae	NA	2	NDM-1	VIM-2	NDM+VIM	Enterobacter cloacae-NDM+VIM	NA	NA	NA	NA	NA	NA	NA	NA	NA	NA	Seoul, Korea		Rapid Identification of OXA-48-like, KPC, NDM, and VIM Carbapenemase-Producing Enterobacteriaceae From Culture: Evaluation of the RESIST-4 O.K.N.V. Multiplex Lateral Flow Assay
189	2020	2012-2018	Escherichia coli	NA	1	NDM-1	OXA-232	NDM+OXA	Escherichia coli-NDM+OXA	NA	NA	NA	NA	NA	NA	NA	NA	NA	NA	Seoul, Korea		Rapid Identification of OXA-48-like, KPC, NDM, and VIM Carbapenemase-Producing Enterobacteriaceae From Culture: Evaluation of the RESIST-4 O.K.N.V. Multiplex Lateral Flow Assay
189	2020	2012-2018	Escherichia coli	NA	1	NDM-1	OXA-232	NDM+OXA	Escherichia coli-NDM+OXA	NA	NA	NA	NA	NA	NA	NA	NA	NA	NA	Seoul, Korea		Rapid Identification of OXA-48-like, KPC, NDM, and VIM Carbapenemase-Producing Enterobacteriaceae From Culture: Evaluation of the RESIST-4 O.K.N.V. Multiplex Lateral Flow Assay
189	2020	2012-2018	Klebsiella pneumoniae	NA	1	KPC-4	NDM-5	KPC+NDM	Klebsiella pneumoniae-KPC+NDM	NA	NA	NA	NA	NA	NA	NA	NA	NA	NA	Seoul, Korea		Rapid Identification of OXA-48-like, KPC, NDM, and VIM Carbapenemase-Producing Enterobacteriaceae From Culture: Evaluation of the RESIST-4 O.K.N.V. Multiplex Lateral Flow Assay
189	2020	2012-2018	Klebsiella pneumoniae	NA	1	NDM-1	OXA-181	NDM+OXA	Klebsiella pneumoniae-NDM+OXA	NA	NA	NA	NA	NA	NA	NA	NA	NA	NA	Seoul, Korea		Rapid Identification of OXA-48-like, KPC, NDM, and VIM Carbapenemase-Producing Enterobacteriaceae From Culture: Evaluation of the RESIST-4 O.K.N.V. Multiplex Lateral Flow Assay
189	2020	2012-2018	Klebsiella pneumoniae	NA	1	NDM-1	OXA-181	NDM+OXA	Klebsiella pneumoniae-NDM+OXA	NA	NA	NA	NA	NA	NA	NA	NA	NA	NA	Seoul, Korea		Rapid Identification of OXA-48-like, KPC, NDM, and VIM Carbapenemase-Producing Enterobacteriaceae From Culture: Evaluation of the RESIST-4 O.K.N.V. Multiplex Lateral Flow Assay
189	2020	2012-2018	Klebsiella pneumoniae	NA	1	NDM-5	OXA-181	NDM+OXA	Klebsiella pneumoniae-NDM+OXA	NA	NA	NA	NA	NA	NA	NA	NA	NA	NA	Seoul, Korea		Rapid Identification of OXA-48-like, KPC, NDM, and VIM Carbapenemase-Producing Enterobacteriaceae From Culture: Evaluation of the RESIST-4 O.K.N.V. Multiplex Lateral Flow Assay
189	2020	2012-2018	Klebsiella pneumoniae	NA	1	NDM-5	OXA-181	NDM+OXA	Klebsiella pneumoniae-NDM+OXA	NA	NA	NA	NA	NA	NA	NA	NA	NA	NA	Seoul, Korea		Rapid Identification of OXA-48-like, KPC, NDM, and VIM Carbapenemase-Producing Enterobacteriaceae From Culture: Evaluation of the RESIST-4 O.K.N.V. Multiplex Lateral Flow Assay
189	2020	2012-2018	Klebsiella pneumoniae	NA	1	NDM-1	OXA-232	NDM+OXA	Klebsiella pneumoniae-NDM+OXA	NA	NA	NA	NA	NA	NA	NA	NA	NA	NA	Seoul, Korea		Rapid Identification of OXA-48-like, KPC, NDM, and VIM Carbapenemase-Producing Enterobacteriaceae From Culture: Evaluation of the RESIST-4 O.K.N.V. Multiplex Lateral Flow Assay
189	2020	2012-2018	Klebsiella pneumoniae	NA	1	NDM-1	OXA-232	NDM+OXA	Klebsiella pneumoniae-NDM+OXA	NA	NA	NA	NA	NA	NA	NA	NA	NA	NA	Seoul, Korea		Rapid Identification of OXA-48-like, KPC, NDM, and VIM Carbapenemase-Producing Enterobacteriaceae From Culture: Evaluation of the RESIST-4 O.K.N.V. Multiplex Lateral Flow Assay
189	2020	2012-2018	Klebsiella pneumoniae	NA	1	NDM-1	OXA-232	NDM+OXA	Klebsiella pneumoniae-NDM+OXA	NA	NA	NA	NA	NA	NA	NA	NA	NA	NA	Seoul, Korea		Rapid Identification of OXA-48-like, KPC, NDM, and VIM Carbapenemase-Producing Enterobacteriaceae From Culture: Evaluation of the RESIST-4 O.K.N.V. Multiplex Lateral Flow Assay
189	2020	2012-2018	Klebsiella pneumoniae	NA	1	NDM-1	OXA-232	NDM+OXA	Klebsiella pneumoniae-NDM+OXA	NA	NA	NA	NA	NA	NA	NA	NA	NA	NA	Seoul, Korea		Rapid Identification of OXA-48-like, KPC, NDM, and VIM Carbapenemase-Producing Enterobacteriaceae From Culture: Evaluation of the RESIST-4 O.K.N.V. Multiplex Lateral Flow Assay
189	2020	2012-2018	Klebsiella pneumoniae	NA	2	NDM-1	OXA-232	NDM+OXA	Klebsiella pneumoniae-NDM+OXA	NA	NA	NA	NA	NA	NA	NA	NA	NA	NA	Seoul, Korea		Rapid Identification of OXA-48-like, KPC, NDM, and VIM Carbapenemase-Producing Enterobacteriaceae From Culture: Evaluation of the RESIST-4 O.K.N.V. Multiplex Lateral Flow Assay
189	2020	2012-2018	Klebsiella pneumoniae	NA	2	NDM-1	OXA-232	NDM+OXA	Klebsiella pneumoniae-NDM+OXA	NA	NA	NA	NA	NA	NA	NA	NA	NA	NA	Seoul, Korea		Rapid Identification of OXA-48-like, KPC, NDM, and VIM Carbapenemase-Producing Enterobacteriaceae From Culture: Evaluation of the RESIST-4 O.K.N.V. Multiplex Lateral Flow Assay
189	2020	2012-2018	Raoultella ornithinolytica	NA	1	KPC-2	NDM-1	KPC+NDM	Raoultella ornithinolytica-KPC+NDM	NA	NA	NA	NA	NA	NA	NA	NA	NA	NA	Seoul, Korea		Rapid Identification of OXA-48-like, KPC, NDM, and VIM Carbapenemase-Producing Enterobacteriaceae From Culture: Evaluation of the RESIST-4 O.K.N.V. Multiplex Lateral Flow Assay
189	2020	2012-2018	Raoultella planticola	NA	1	KPC-2	NDM-1	KPC+NDM	Raoultella planticola-KPC+NDM	NA	NA	NA	NA	NA	NA	NA	NA	NA	NA	Seoul, Korea		Rapid Identification of OXA-48-like, KPC, NDM, and VIM Carbapenemase-Producing Enterobacteriaceae From Culture: Evaluation of the RESIST-4 O.K.N.V. Multiplex Lateral Flow Assay
189	2020	2012-2018	Raoultella planticola	NA	1	KPC-4	NDM-1	KPC+NDM	Raoultella planticola-KPC+NDM	NA	NA	NA	NA	NA	NA	NA	NA	NA	NA	Seoul, Korea		Rapid Identification of OXA-48-like, KPC, NDM, and VIM Carbapenemase-Producing Enterobacteriaceae From Culture: Evaluation of the RESIST-4 O.K.N.V. Multiplex Lateral Flow Assay
190	2020	2019	Klebsiella pneumoniae	CRKP380	1	KPC-2	NDM-1	KPC+NDM	Klebsiella pneumoniae-KPC+NDM	>128	>128	NA	NA	male	blood	NA	septicaemia	NA	NA	Zhejiang, China	ST11	Unravelling the genome sequence of NDM-1 and KPC-2 co-producing Klebsiella pneumoniae ST1 1 isolated from abloodstream infection
191	2020	NA	Klebsiella pneumoniae	KP16	1	NDM	OXA-48	NDM+OXA	Klebsiella pneumoniae-NDM+OXA	NA	NA	NA	NA	NA	urine	Urology	NA	NA	NA	Egypt		The First Egyptian Report Showing the Co-Existence of blaNDM-25, blaOXA-23, blaOXA-181, a n d blaGES-1 Among Carbapenem-Resistant K. pneumoniae Clinical
192	2020	2018-2019	Klebsiella pneumoniae	KP-222	1	NDM-1	OXA-48	NDM+OXA	Klebsiella pneumoniae-NDM+OXA	256	128	NA	NA	NA	sputum	general surgery	NA	NA	NA	Pakistan	ST147	Novel Carbapenem-Resistant Klebsiella pneumoniae ST147 Coharboring bla NDM-1, bla OXA-48 and Extended-Spectrum β-Lactamases from Pakistan
192	2020	2018-2019	Klebsiella pneumoniae	KP-199	1	NDM-1	OXA-48	NDM+OXA	Klebsiella pneumoniae-NDM+OXA	>1024	>1024	NA	NA	NA	pus	OPD	NA	NA	NA	Pakistan	ST147	Novel Carbapenem-Resistant Klebsiella pneumoniae ST147 Coharboring bla NDM-1, bla OXA-48 and Extended-Spectrum β-Lactamases from Pakistan
192	2020	2018-2019	Klebsiella pneumoniae	KP-326	1	NDM-1	OXA-48	NDM+OXA	Klebsiella pneumoniae-NDM+OXA	128	128	NA	NA	NA	blood	OPD	NA	NA	NA	Pakistan	ST147	Novel Carbapenem-Resistant Klebsiella pneumoniae ST147 Coharboring bla NDM-1, bla OXA-48 and Extended-Spectrum β-Lactamases from Pakistan
192	2020	2018-2019	Klebsiella pneumoniae	KP-17	1	NDM-1	OXA-48	NDM+OXA	Klebsiella pneumoniae-NDM+OXA	4	256	NA	NA	NA	wound	surgical ICU	NA	NA	NA	Pakistan	ST147	Novel Carbapenem-Resistant Klebsiella pneumoniae ST147 Coharboring bla NDM-1, bla OXA-48 and Extended-Spectrum β-Lactamases from Pakistan
192	2020	2018-2019	Klebsiella pneumoniae	KP-494	1	NDM-1	OXA-48	NDM+OXA	Klebsiella pneumoniae-NDM+OXA	64	64	NA	NA	NA	tracheal	surgical ICU	NA	NA	NA	Pakistan	ST147	Novel Carbapenem-Resistant Klebsiella pneumoniae ST147 Coharboring bla NDM-1, bla OXA-48 and Extended-Spectrum β-Lactamases from Pakistan
192	2020	2018-2019	Klebsiella pneumoniae	KP-675	1	NDM-1	OXA-48	NDM+OXA	Klebsiella pneumoniae-NDM+OXA	32	128	NA	NA	NA	tracheal	surgical ICU	NA	NA	NA	Pakistan	ST11	Novel Carbapenem-Resistant Klebsiella pneumoniae ST147 Coharboring bla NDM-1, bla OXA-48 and Extended-Spectrum β-Lactamases from Pakistan
192	2020	2018-2019	Klebsiella pneumoniae	KP-465	1	NDM-1	OXA-48	NDM+OXA	Klebsiella pneumoniae-NDM+OXA	128	128	NA	NA	NA	wound	WSW	NA	NA	NA	Pakistan	ST11	Novel Carbapenem-Resistant Klebsiella pneumoniae ST147 Coharboring bla NDM-1, bla OXA-48 and Extended-Spectrum β-Lactamases from Pakistan
193	2020	2018	Klebsiella pneumoniae	KSH203	1	KPC-2	NDM-1	KPC+NDM	Klebsiella pneumoniae-KPC+NDM	R	R	NA	81	Male	blood	Intensive Care Unit	high fever (39 ℃）, high procalcitonin level and severe pulmonary infection	NA	NA	Henan, China	ST11	Whole genome sequence of blaNDM and blaKPC co-producing Klebsiella pneumoniae isolate KSH203 with capsular serotype K25 belonging to ST11 from China
194	2020	2017	Klebsiella pneumoniae	P4	1	NDM-1	OXA-48	NDM+OXA	Klebsiella pneumoniae-NDM+OXA	NA	NA	NA	36	Male	wound	ICU	NA	Colistin+Meropenem+ß lactam	Cured	Turkey		A silent outbreak due to Klebsiella pneumoniae that co-produced NDM-1 and OXA-48 carbapenemases, and infection control measures
194	2020	2017	Klebsiella pneumoniae	P6	1	NDM-1	OXA-48	NDM+OXA	Klebsiella pneumoniae-NDM+OXA	NA	NA	NA	31	Male	wound	ICU	NA	Colistin+Tigecycline+ Imipenem	Dead	Turkey		A silent outbreak due to Klebsiella pneumoniae that co-produced NDM-1 and OXA-48 carbapenemases, and infection control measures
194	2020	2017	Klebsiella pneumoniae	P7	1	NDM-1	OXA-48	NDM+OXA	Klebsiella pneumoniae-NDM+OXA	NA	NA	NA	72	Female	tracheal	ICU	NA	Meropenem+Tigecycline+Ertapenem	Dead	Turkey		A silent outbreak due to Klebsiella pneumoniae that co-produced NDM-1 and OXA-48 carbapenemases, and infection control measures
194	2020	2017	Klebsiella pneumoniae	P9	1	NDM-1	OXA-48	NDM+OXA	Klebsiella pneumoniae-NDM+OXA	NA	NA	NA	39	female	blood	ICU	NA	Meropenem+ Amikacin+Colistin	Dead	Turkey		A silent outbreak due to Klebsiella pneumoniae that co-produced NDM-1 and OXA-48 carbapenemases, and infection control measures
194	2020	2017	Klebsiella pneumoniae	P11	1	NDM-1	OXA-48	NDM+OXA	Klebsiella pneumoniae-NDM+OXA	NA	NA	NA	71	Male	tracheal	ICU	NA	Meropenem+ Tigecycline	Dead	Turkey		A silent outbreak due to Klebsiella pneumoniae that co-produced NDM-1 and OXA-48 carbapenemases, and infection control measures
194	2020	2017	Klebsiella pneumoniae	P12	1	NDM-1	OXA-48	NDM+OXA	Klebsiella pneumoniae-NDM+OXA	NA	NA	NA	53	Male	blood	ICU	NA	Tigecycline+Meropenem+Ertapenem	Dead	Turkey		A silent outbreak due to Klebsiella pneumoniae that co-produced NDM-1 and OXA-48 carbapenemases, and infection control measures
194	2020	2017	Klebsiella pneumoniae	P16	1	NDM-1	OXA-48	NDM+OXA	Klebsiella pneumoniae-NDM+OXA	NA	NA	NA	74	Male	tracheal	ICU	NA	Colistin+Meropenem+ Tigecycline	Dead	Turkey		A silent outbreak due to Klebsiella pneumoniae that co-produced NDM-1 and OXA-48 carbapenemases, and infection control measures
194	2020	2017	Klebsiella pneumoniae	P17	1	NDM-1	OXA-48	NDM+OXA	Klebsiella pneumoniae-NDM+OXA	NA	NA	NA	24	Female	tracheal	ICU	NA	Meropenem+ Ertapenem	Dead	Turkey		A silent outbreak due to Klebsiella pneumoniae that co-produced NDM-1 and OXA-48 carbapenemases, and infection control measures
194	2020	2017	Klebsiella pneumoniae	P18	1	NDM-1	OXA-48	NDM+OXA	Klebsiella pneumoniae-NDM+OXA	NA	NA	NA	76	Female	tracheal	ICU	NA	Meropenem+Tigecycline	Dead	Turkey		A silent outbreak due to Klebsiella pneumoniae that co-produced NDM-1 and OXA-48 carbapenemases, and infection control measures
195	2020	2015	Klebsiella pneumoniae	LO-82	1	NDM-1	OXA-48	NDM+OXA	Klebsiella pneumoniae-NDM+OXA	32	256	8	NA	NA	urine	Internal emergency	NA	NA	NA	Iran	ST893	Molecular Epidemiology of OXA-48 and NDM-1 Producing Enterobacterales Species at a University Hospital in Tehran, Iran, Between 2015 and 2016
195	2020	2015	Klebsiella pneumoniae	LO-149	1	NDM-1	OXA-48	NDM+OXA	Klebsiella pneumoniae-NDM+OXA	32	32	8	NA	NA	tracheal	Poisoning ICU	NA	NA	NA	Iran	ST15	Molecular Epidemiology of OXA-48 and NDM-1 Producing Enterobacterales Species at a University Hospital in Tehran, Iran, Between 2015 and 2016
195	2020	2015	Klebsiella pneumoniae	LO-64	1	NDM-1	OXA-48	NDM+OXA	Klebsiella pneumoniae-NDM+OXA	32	64	8	NA	NA	tracheal	Poisoning ICU	NA	NA	NA	Iran	ST893	Molecular Epidemiology of OXA-48 and NDM-1 Producing Enterobacterales Species at a University Hospital in Tehran, Iran, Between 2015 and 2016
195	2020	2015	Klebsiella pneumoniae	LO-155	1	NDM-1	OXA-48	NDM+OXA	Klebsiella pneumoniae-NDM+OXA	32	32	8	NA	NA	tracheal	Poisoning ICU	NA	NA	NA	Iran	ST893	Molecular Epidemiology of OXA-48 and NDM-1 Producing Enterobacterales Species at a University Hospital in Tehran, Iran, Between 2015 and 2016
195	2020	2015	Klebsiella pneumoniae	LO-251	1	NDM-1	OXA-48	NDM+OXA	Klebsiella pneumoniae-NDM+OXA	4	2	8	NA	NA	tracheal	Poisoning ICU	NA	NA	NA	Iran	ST893	Molecular Epidemiology of OXA-48 and NDM-1 Producing Enterobacterales Species at a University Hospital in Tehran, Iran, Between 2015 and 2016
195	2020	2015	Klebsiella pneumoniae	LO-1	1	NDM-1	OXA-48	NDM+OXA	Klebsiella pneumoniae-NDM+OXA	8	8	8	NA	NA	tracheal	Emergency ICU	NA	NA	NA	Iran	ST15	Molecular Epidemiology of OXA-48 and NDM-1 Producing Enterobacterales Species at a University Hospital in Tehran, Iran, Between 2015 and 2016
195	2020	2015	Klebsiella pneumoniae	LO-147	1	NDM-1	OXA-48	NDM+OXA	Klebsiella pneumoniae-NDM+OXA	32	32	8	NA	NA	tracheal	General ICU	NA	NA	NA	Iran	ST15	Molecular Epidemiology of OXA-48 and NDM-1 Producing Enterobacterales Species at a University Hospital in Tehran, Iran, Between 2015 and 2016
195	2020	2015	Klebsiella pneumoniae	LO-204	1	NDM-1	OXA-48	NDM+OXA	Klebsiella pneumoniae-NDM+OXA	32	256	8	NA	NA	Catheter	Surgery	NA	NA	NA	Iran	ST15	Molecular Epidemiology of OXA-48 and NDM-1 Producing Enterobacterales Species at a University Hospital in Tehran, Iran, Between 2015 and 2016
195	2020	2016	Klebsiella pneumoniae	LO-263	1	NDM-1	OXA-48	NDM+OXA	Klebsiella pneumoniae-NDM+OXA	32	128	8	NA	NA	urine	Neurosurgery	NA	NA	NA	Iran	ST147	Molecular Epidemiology of OXA-48 and NDM-1 Producing Enterobacterales Species at a University Hospital in Tehran, Iran, Between 2015 and 2016
195	2020	2015-2016	Klebsiella pneumoniae	LO-247	1	NDM-1	OXA-48	NDM+OXA	Klebsiella pneumoniae-NDM+OXA	8	4	8	NA	NA	Catheter	Neurosurgery	NA	NA	NA	Iran	NA	Molecular Epidemiology of OXA-48 and NDM-1 Producing Enterobacterales Species at a University Hospital in Tehran, Iran, Between 2015 and 2016
196	2020	2017-2018	Klebsiella pneumoniae	K69	1	NDM-1	OXA-48	NDM+OXA	Klebsiella pneumoniae-NDM+OXA	NA	256	8	NA	NA	stool	ICU-1	NA	NA	NA	Iran	ST11	Molecular characterization of carbapenem-resistant serotype K1 hypervirulent Klebsiella pneumoniae ST11 harbouring blaNDM-1 and blaOXA-48 carbapenemases in Iran
196	2020	2017-2018	Klebsiella pneumoniae	K38	1	NDM-1	OXA-48	NDM+OXA	Klebsiella pneumoniae-NDM+OXA	NA	16	8	NA	NA	urine	ICU-1	NA	NA	NA	Iran	ST147	Molecular characterization of carbapenem-resistant serotype K1 hypervirulent Klebsiella pneumoniae ST11 harbouring blaNDM-1 and blaOXA-48 carbapenemases in Iran
196	2020	2017-2018	Klebsiella pneumoniae	K41	1	NDM-1	OXA-48	NDM+OXA	Klebsiella pneumoniae-NDM+OXA	NA	8	8	NA	NA	urine	ICU-1	NA	NA	NA	Iran	ST392	Molecular characterization of carbapenem-resistant serotype K1 hypervirulent Klebsiella pneumoniae ST11 harbouring blaNDM-1 and blaOXA-48 carbapenemases in Iran
196	2020	2017-2018	Klebsiella pneumoniae	K60	1	NDM-7	OXA-48	NDM+OXA	Klebsiella pneumoniae-NDM+OXA	NA	16	8	NA	NA	stool	ICU-1	NA	NA	NA	Iran	ST893	Molecular characterization of carbapenem-resistant serotype K1 hypervirulent Klebsiella pneumoniae ST11 harbouring blaNDM-1 and blaOXA-48 carbapenemases in Iran
196	2020	2017-2018	Klebsiella pneumoniae	K66	1	NDM-7	OXA-48	NDM+OXA	Klebsiella pneumoniae-NDM+OXA	NA	256	8	NA	NA	stool	ICU-1	NA	NA	NA	Iran	ST147	Molecular characterization of carbapenem-resistant serotype K1 hypervirulent Klebsiella pneumoniae ST11 harbouring blaNDM-1 and blaOXA-48 carbapenemases in Iran
196	2020	2017-2018	Klebsiella pneumoniae	K55	1	NDM-1	OXA-48	NDM+OXA	Klebsiella pneumoniae-NDM+OXA	NA	8	8	NA	NA	urine	ICU-2	NA	NA	NA	Iran	ST147	Molecular characterization of carbapenem-resistant serotype K1 hypervirulent Klebsiella pneumoniae ST11 harbouring blaNDM-1 and blaOXA-48 carbapenemases in Iran
196	2020	2017-2018	Klebsiella pneumoniae	K71	1	NDM-1	OXA-48	NDM+OXA	Klebsiella pneumoniae-NDM+OXA	NA	16	8	NA	NA	stool	ICU-2	NA	NA	NA	Iran	ST15	Molecular characterization of carbapenem-resistant serotype K1 hypervirulent Klebsiella pneumoniae ST11 harbouring blaNDM-1 and blaOXA-48 carbapenemases in Iran
196	2020	2017-2018	Klebsiella pneumoniae	K24	1	NDM-1	OXA-48	NDM+OXA	Klebsiella pneumoniae-NDM+OXA	NA	16	8	NA	NA	wound	ICU-2	NA	NA	NA	Iran	ST392	Molecular characterization of carbapenem-resistant serotype K1 hypervirulent Klebsiella pneumoniae ST11 harbouring blaNDM-1 and blaOXA-48 carbapenemases in Iran
196	2020	2017-2018	Klebsiella pneumoniae	K61	1	NDM-7	OXA-48	NDM+OXA	Klebsiella pneumoniae-NDM+OXA	NA	12	8	NA	NA	stool	ICU-2	NA	NA	NA	Iran	ST893	Molecular characterization of carbapenem-resistant serotype K1 hypervirulent Klebsiella pneumoniae ST11 harbouring blaNDM-1 and blaOXA-48 carbapenemases in Iran
196	2020	2017-2018	Klebsiella pneumoniae	K72	1	NDM-1	OXA-48	NDM+OXA	Klebsiella pneumoniae-NDM+OXA	NA	256	8	NA	NA	stool	ICU-3	NA	NA	NA	Iran	ST147	Molecular characterization of carbapenem-resistant serotype K1 hypervirulent Klebsiella pneumoniae ST11 harbouring blaNDM-1 and blaOXA-48 carbapenemases in Iran
196	2020	2017-2018	Klebsiella pneumoniae	K13	1	NDM-1	OXA-48	NDM+OXA	Klebsiella pneumoniae-NDM+OXA	NA	8	8	NA	NA	cerebrospinal fluid	Infectious Diseases	NA	NA	NA	Iran	ST893	Molecular characterization of carbapenem-resistant serotype K1 hypervirulent Klebsiella pneumoniae ST11 harbouring blaNDM-1 and blaOXA-48 carbapenemases in Iran
196	2020	2017-2018	Klebsiella pneumoniae	K40	1	NDM-1	OXA-48	NDM+OXA	Klebsiella pneumoniae-NDM+OXA	NA	256	8	NA	NA	blood	Infectious Diseases	NA	NA	NA	Iran	ST893	Molecular characterization of carbapenem-resistant serotype K1 hypervirulent Klebsiella pneumoniae ST11 harbouring blaNDM-1 and blaOXA-48 carbapenemases in Iran
196	2020	2017-2018	Klebsiella pneumoniae	K58	1	NDM-7	OXA-48	NDM+OXA	Klebsiella pneumoniae-NDM+OXA	NA	12	8	NA	NA	stool	Infectious Diseases	NA	NA	NA	Iran	ST893	Molecular characterization of carbapenem-resistant serotype K1 hypervirulent Klebsiella pneumoniae ST11 harbouring blaNDM-1 and blaOXA-48 carbapenemases in Iran
196	2020	2017-2018	Klebsiella pneumoniae	K50	1	NDM-1	OXA-48	NDM+OXA	Klebsiella pneumoniae-NDM+OXA	NA	16	8	NA	NA	urine	Surgery	NA	NA	NA	Iran	ST11	Molecular characterization of carbapenem-resistant serotype K1 hypervirulent Klebsiella pneumoniae ST11 harbouring blaNDM-1 and blaOXA-48 carbapenemases in Iran
197	2020	2014	Klebsiella pneumoniae	BR4-14	1	NDM-1	OXA-48	NDM+OXA	Klebsiella pneumoniae-NDM+OXA	NA	NA	NA	NA	NA	urine	NA	NA	NA	NA	Slovenia	ST101	Whole genome sequencing characterization of Slovenian carbapenem-resistant Klebsiella pneumoniae, including OXA-48 and NDM-1 producing outbreak isolates
197	2020	2015	Klebsiella pneumoniae	BR179-15	1	NDM-1	OXA-48	NDM+OXA	Klebsiella pneumoniae-NDM+OXA	NA	NA	NA	NA	NA	stool	NA	NA	NA	NA	Slovenia	ST437	Whole genome sequencing characterization of Slovenian carbapenem-resistant Klebsiella pneumoniae, including OXA-48 and NDM-1 producing outbreak isolates
197	2020	2015	Klebsiella pneumoniae	BR194-15	1	NDM-1	OXA-48	NDM+OXA	Klebsiella pneumoniae-NDM+OXA	NA	NA	NA	NA	NA	stool	NA	NA	NA	NA	Slovenia	ST437	Whole genome sequencing characterization of Slovenian carbapenem-resistant Klebsiella pneumoniae, including OXA-48 and NDM-1 producing outbreak isolates
197	2020	2015	Klebsiella pneumoniae	BR211-15	1	NDM-1	OXA-48	NDM+OXA	Klebsiella pneumoniae-NDM+OXA	NA	NA	NA	NA	NA	stool	NA	NA	NA	NA	Slovenia	ST437	Whole genome sequencing characterization of Slovenian carbapenem-resistant Klebsiella pneumoniae, including OXA-48 and NDM-1 producing outbreak isolates
197	2020	2015	Klebsiella pneumoniae	BR252-15	1	NDM-1	OXA-48	NDM+OXA	Klebsiella pneumoniae-NDM+OXA	NA	NA	NA	NA	NA	stool	NA	NA	NA	NA	Slovenia	ST437	Whole genome sequencing characterization of Slovenian carbapenem-resistant Klebsiella pneumoniae, including OXA-48 and NDM-1 producing outbreak isolates
197	2020	2015	Klebsiella pneumoniae	BR254-15	1	NDM-1	OXA-48	NDM+OXA	Klebsiella pneumoniae-NDM+OXA	NA	NA	NA	NA	NA	stool	NA	NA	NA	NA	Slovenia	ST473	Whole genome sequencing characterization of Slovenian carbapenem-resistant Klebsiella pneumoniae, including OXA-48 and NDM-1 producing outbreak isolates
197	2020	2015	Klebsiella pneumoniae	BR207-15	1	NDM-1	OXA-48	NDM+OXA	Klebsiella pneumoniae-NDM+OXA	NA	NA	NA	NA	NA	stool	NA	NA	NA	NA	Slovenia	ST437	Whole genome sequencing characterization of Slovenian carbapenem-resistant Klebsiella pneumoniae, including OXA-48 and NDM-1 producing outbreak isolates
198	2020	2015-2016	Klebsiella pneumoniae	isolate ID:573	1	NDM-1	OXA-48	NDM+OXA	Klebsiella pneumoniae-NDM+OXA	NA	NA	NA	NA	NA	NA	NA	NA	NA	NA	Iran	ST147	The emergence of the hypervirulent Klebsiella pneumoniae (hvKp） strains among circulating clonal complex 147 (CC147） harbouring blaNDM/OXA-48 carbapenemases in a tertiary care center of Iran
198	2020	2015-2016	Klebsiella pneumoniae	isolate ID:655A	1	NDM-1	OXA-48	NDM+OXA	Klebsiella pneumoniae-NDM+OXA	NA	NA	NA	NA	NA	NA	NA	NA	NA	NA	Iran	ST147	The emergence of the hypervirulent Klebsiella pneumoniae (hvKp） strains among circulating clonal complex 147 (CC147） harbouring blaNDM/OXA-48 carbapenemases in a tertiary care center of Iran
198	2020	2015-2016	Klebsiella pneumoniae	isolate ID:697	1	NDM-1	OXA-48	NDM+OXA	Klebsiella pneumoniae-NDM+OXA	NA	NA	NA	NA	NA	NA	NA	NA	NA	NA	Iran	ST147	The emergence of the hypervirulent Klebsiella pneumoniae (hvKp） strains among circulating clonal complex 147 (CC147） harbouring blaNDM/OXA-48 carbapenemases in a tertiary care center of Iran
198	2020	2015-2016	Klebsiella pneumoniae	isolate ID:589A	1	NDM-1	OXA-48	NDM+OXA	Klebsiella pneumoniae-NDM+OXA	NA	NA	NA	NA	NA	NA	NA	NA	NA	NA	Iran	ST147	The emergence of the hypervirulent Klebsiella pneumoniae (hvKp） strains among circulating clonal complex 147 (CC147） harbouring blaNDM/OXA-48 carbapenemases in a tertiary care center of Iran
198	2020	2015-2016	Klebsiella pneumoniae	isolate ID:432	1	NDM-1	OXA-48	NDM+OXA	Klebsiella pneumoniae-NDM+OXA	NA	NA	NA	NA	NA	NA	NA	NA	NA	NA	Iran	ST392	The emergence of the hypervirulent Klebsiella pneumoniae (hvKp） strains among circulating clonal complex 147 (CC147） harbouring blaNDM/OXA-48 carbapenemases in a tertiary care center of Iran
198	2020	2015-2016	Klebsiella pneumoniae	isolate ID:275A	1	NDM-1	OXA-48	NDM+OXA	Klebsiella pneumoniae-NDM+OXA	NA	NA	NA	NA	NA	NA	NA	NA	NA	NA	Iran	ST392	The emergence of the hypervirulent Klebsiella pneumoniae (hvKp） strains among circulating clonal complex 147 (CC147） harbouring blaNDM/OXA-48 carbapenemases in a tertiary care center of Iran
198	2020	2015-2016	Klebsiella pneumoniae	isolate ID:2	1	NDM-1	OXA-48	NDM+OXA	Klebsiella pneumoniae-NDM+OXA	NA	NA	NA	NA	NA	NA	NA	NA	NA	NA	Iran	ST392	The emergence of the hypervirulent Klebsiella pneumoniae (hvKp） strains among circulating clonal complex 147 (CC147） harbouring blaNDM/OXA-48 carbapenemases in a tertiary care center of Iran
198	2020	2015-2016	Klebsiella pneumoniae	isolate ID:659	1	NDM-1	OXA-48	NDM+OXA	Klebsiella pneumoniae-NDM+OXA	NA	NA	NA	NA	NA	NA	NA	NA	NA	NA	Iran	ST392	The emergence of the hypervirulent Klebsiella pneumoniae (hvKp） strains among circulating clonal complex 147 (CC147） harbouring blaNDM/OXA-48 carbapenemases in a tertiary care center of Iran
198	2020	2015-2016	Klebsiella pneumoniae	isolate ID:200	1	NDM-1	OXA-48	NDM+OXA	Klebsiella pneumoniae-NDM+OXA	NA	NA	NA	NA	NA	NA	NA	NA	NA	NA	Iran	ST147	The emergence of the hypervirulent Klebsiella pneumoniae (hvKp） strains among circulating clonal complex 147 (CC147） harbouring blaNDM/OXA-48 carbapenemases in a tertiary care center of Iran
198	2020	2015-2016	Klebsiella pneumoniae	isolate ID:247	1	NDM-1	OXA-48	NDM+OXA	Klebsiella pneumoniae-NDM+OXA	NA	NA	NA	NA	NA	NA	NA	NA	NA	NA	Iran	ST147	The emergence of the hypervirulent Klebsiella pneumoniae (hvKp） strains among circulating clonal complex 147 (CC147） harbouring blaNDM/OXA-48 carbapenemases in a tertiary care center of Iran
198	2020	2015-2016	Klebsiella pneumoniae	isolate ID:117	1	NDM-1	OXA-48	NDM+OXA	Klebsiella pneumoniae-NDM+OXA	NA	NA	NA	NA	NA	NA	NA	NA	NA	NA	Iran	ST147	The emergence of the hypervirulent Klebsiella pneumoniae (hvKp） strains among circulating clonal complex 147 (CC147） harbouring blaNDM/OXA-48 carbapenemases in a tertiary care center of Iran
198	2020	2015-2016	Klebsiella pneumoniae	isolate ID:118A	1	NDM-1	OXA-48	NDM+OXA	Klebsiella pneumoniae-NDM+OXA	NA	NA	NA	NA	NA	NA	NA	NA	NA	NA	Iran	ST147	The emergence of the hypervirulent Klebsiella pneumoniae (hvKp） strains among circulating clonal complex 147 (CC147） harbouring blaNDM/OXA-48 carbapenemases in a tertiary care center of Iran
198	2020	2015-2016	Klebsiella pneumoniae	isolate ID:293M	1	NDM-1	OXA-48	NDM+OXA	Klebsiella pneumoniae-NDM+OXA	NA	NA	NA	NA	NA	NA	NA	NA	NA	NA	Iran	ST392	The emergence of the hypervirulent Klebsiella pneumoniae (hvKp） strains among circulating clonal complex 147 (CC147） harbouring blaNDM/OXA-48 carbapenemases in a tertiary care center of Iran
198	2020	2015-2016	Klebsiella pneumoniae	isolate ID:111	1	NDM-1	OXA-48	NDM+OXA	Klebsiella pneumoniae-NDM+OXA	NA	NA	NA	NA	NA	NA	NA	NA	NA	NA	Iran	ST392	The emergence of the hypervirulent Klebsiella pneumoniae (hvKp） strains among circulating clonal complex 147 (CC147） harbouring blaNDM/OXA-48 carbapenemases in a tertiary care center of Iran
199	2020	2016	Klebsiella pneumoniae	C2972	1	KPC-2	NDM-1	KPC+NDM	Klebsiella pneumoniae-KPC+NDM	>32	>32	NA	3 months	Female	sputum	Pediatric ICU	Bronchopneumonia	CSL+LZD	Recovered	Jinan, China	ST15	The transferability and evolution of NDM-1 and KPC-2 co-producing Klebsiella pneumoniae from clinical settings
199	2020	2016	Klebsiella pneumoniae	C2974	1	KPC-2	NDM-1	KPC+NDM	Klebsiella pneumoniae-KPC+NDM	>32	>32	NA	3 months	Male	sputum	Surgery	Pulmonary infection	CAZ, IPM/CS	Recovered	Jinan,China	ST15	The transferability and evolution of NDM-1 and KPC-2 co-producing Klebsiella pneumoniae from clinical settings
199	2020	2017	Klebsiella pneumoniae	C2414	1	KPC-2	NDM-1	KPC+NDM	Klebsiella pneumoniae-KPC+NDM	>32	>32	NA	81	Male	urine	Neurology	Urinary tract infection	CAZ	Recovered	Wuhan ,China	ST11	The transferability and evolution of NDM-1 and KPC-2 co-producing Klebsiella pneumoniae from clinical settings
199	2020	2017	Klebsiella pneumoniae	C2601	1	KPC-2	NDM-1	KPC+NDM	Klebsiella pneumoniae-KPC+NDM	>32	>32	NA	5 months	Female	sputum	Pediatric ICU	Severe pneumonia endophthalmitis	TGC	Recovered	Jinan , China	ST15	The transferability and evolution of NDM-1 and KPC-2 co-producing Klebsiella pneumoniae from clinical settings
199	2020	2017	Klebsiella pneumoniae	C2315	1	KPC-2	NDM-1	KPC+NDM	Klebsiella pneumoniae-KPC+NDM	16	8	NA	51	Male	abdominal fluid	Surgery	Intra-abdominal infection	AMK	Recovered	Hebei,China	ST3493	The transferability and evolution of NDM-1 and KPC-2 co-producing Klebsiella pneumoniae from clinical settings
199	2020	2017	Klebsiella pneumoniae	C2343	1	KPC-2	NDM-1	KPC+NDM	Klebsiella pneumoniae-KPC+NDM	8	4	NA	74	Male	abdominal fluid	Surgery	Intra-abdominal infection	AMK+CIP	Recovered	Hebei, China	ST3493	The transferability and evolution of NDM-1 and KPC-2 co-producing Klebsiella pneumoniae from clinical settings
199	2020	2017	Klebsiella pneumoniae	C2660	1	KPC-2	NDM-1	KPC+NDM	Klebsiella pneumoniae-KPC+NDM	>32	>32	NA	28	Male	pus	traditional Chinese medicine	Urinary tract infection	Unknown	Unknown	Beijing ,China	ST11	The transferability and evolution of NDM-1 and KPC-2 co-producing Klebsiella pneumoniae from clinical settings
200	2020	2018	Klebsiella pneumoniae	A20	1	KPC-2	IMP-4	KPC+IMP	Klebsiella pneumoniae-KPC+IMP	≥16	8	NA	NA	NA	sputum	pediatric intensive care unit	NA	NA	died of severe lung infection	China	ST716	Clinical Molecular Epidemiology of Carbapenem-Resistant Klebsiella pneumoniae Among Pediatric Patients in Jiangsu Province, China
200	2020	2018	Klebsiella pneumoniae	A31	1	KPC-2	IMP-4	KPC+IMP	Klebsiella pneumoniae-KPC+IMP	≥16	8	NA	NA	NA	blood	pediatric intensive care unit	NA	NA	died of severe lung infection	China	ST716	Clinical Molecular Epidemiology of Carbapenem-Resistant Klebsiella pneumoniae Among Pediatric Patients in Jiangsu Province, China
200	2020	2018	Klebsiella pneumoniae	A38	1	KPC-2	NDM-5	KPC+NDM	Klebsiella pneumoniae-KPC+NDM	≥16	≥16	NA	NA	NA	urine	pediatric intensive care unit	NA	NA	NA	Jiangsu, China	ST4855	Clinical Molecular Epidemiology of Carbapenem-Resistant Klebsiella pneumoniae Among Pediatric Patients in Jiangsu Province, China
200	2020	2018	Klebsiella pneumoniae	A66	1	KPC-2	NDM-5	KPC+NDM	Klebsiella pneumoniae-KPC+NDM	≥16	≥16	NA	NA	NA	blood	pediatric intensive care unit	NA	NA	NA	Jiangsu, China	ST11	Clinical Molecular Epidemiology of Carbapenem-Resistant Klebsiella pneumoniae Among Pediatric Patients in Jiangsu Province, China
201	2020	2017-2018	Klebsiella pneumoniae	NA	1	KPC-2	NDM-5	KPC+NDM	Klebsiella pneumoniae-KPC+NDM	≤0.12->16	≤0.12->16	≤0.25->32	NA	NA	NA	NA	NA	NA	NA	Shanghai, China	ST782	Clinical and Molecular Epidemiologic Characteristics of Ceftazidime/Avibactam-Resistant Carbapenem-Resistant Klebsiella pneumoniae in a Neonatal Intensive Care Unit in China
202	2020	2017	Acinetobacter baumannii	ABF9692	1	NDM-1	OXA-58	NDM+OXA	Acinetobacter baumannii-NDM+OXA	128	512	NA	NA	NA	trachea	NA	NA	NA	NA	Guangzhou, China	ST23	A novel plasmid-borne tet(X6) variant co-existing with blaNDM-1 and blaOXA-58in a chicken Acinetobacter baumannii isolate
203	2020	2015-2016	Klebsiella pneumoniae	63	1	NDM-1	OXA-48	NDM+OXA	Klebsiella pneumoniae-NDM+OXA	NA	NA	NA	30	male	right external ventricular drain	Surgical recovery room;	NA	NA	NA	Yemen	NA	Characterization of Carbapenem-Resistant Enterobacteriaceae Clinical Isolates in Al Thawra University Hospital, Sana’a, Yemen
203	2020	2015-2016	Klebsiella pneumoniae	74A	1	NDM-1	OXA-48	NDM+OXA	Klebsiella pneumoniae-NDM+OXA	NA	NA	NA	50	female	Ear-swab	NA	NA	NA	NA	Yemen	ST309	Characterization of Carbapenem-Resistant Enterobacteriaceae Clinical Isolates in Al Thawra University Hospital, Sana’a, Yemen
203	2020	2015-2016	Klebsiella pneumoniae	74B	1	NDM-1	OXA-48	NDM+OXA	Klebsiella pneumoniae-NDM+OXA	NA	NA	NA	50	female	Ear-swab	NA	NA	NA	NA	Yemen	NA	Characterization of Carbapenem-Resistant Enterobacteriaceae Clinical Isolates in Al Thawra University Hospital, Sana’a, Yemen
204	2020	2017-2018	Escherichia coli	NA	2	NDM-5	OXA-181	NDM+OXA	Escherichia coli-NDM+OXA	NA	NA	NA	NA	NA	NA	NA	NA	NA	NA	Korea	NA	Prevalence and Characteristics of Carbapenemase-Producing Enterobacteriaceae in Three Tertiary-Care Korean University Hospitals between 2017 and 2018
204	2020	2017-2018	Klebsiella pneumoniae	NA	1	KPC-3	NDM-1	KPC+NDM	Klebsiella pneumoniae-KPC+NDM	NA	NA	NA	NA	NA	NA	NA	NA	NA	NA	Korea	NA	Prevalence and Characteristics of Carbapenemase-Producing Enterobacteriaceae in Three Tertiary-Care Korean University Hospitals between 2017 and 2018
204	2020	2017-2018	Klebsiella pneumoniae	NA	1	KPC-2	OXA-232	KPC+OXA	Klebsiella pneumoniae-KPC+OXA	NA	NA	NA	NA	NA	NA	NA	NA	NA	NA	Korea	NA	Prevalence and Characteristics of Carbapenemase-Producing Enterobacteriaceae in Three Tertiary-Care Korean University Hospitals between 2017 and 2018
204	2020	2017-2018	Klebsiella pneumoniae	NA	1	KPC-2	OXA-48	KPC+OXA	Klebsiella pneumoniae-KPC+OXA	NA	NA	NA	NA	NA	NA	NA	NA	NA	NA	Korea	NA	Prevalence and Characteristics of Carbapenemase-Producing Enterobacteriaceae in Three Tertiary-Care Korean University Hospitals between 2017 and 2018
205	2020	2017	Escherichia coli	EC2	1	NDM-5	OXA-181	NDM+OXA	Escherichia coli-NDM+OXA	＞8	NA	NA	56	female	urine	ICU	sepsis	colistin (2.75 mg/kg/day divided every 12 hours）, ceftaroline, and tobramycin/after ceftazidime-avibactam (2.5 g i.v. every 8 hours） plus aztreonam (2 g i.v. every 8 hours） on day 3	died	Houston, USA	ST167	Simultaneous Infection with Enterobacteriaceae anPseudomonas aeruginosa Harboring Multiple Carbapenemases in a Returning Traveler Colonized with Candida auris
206	2020	2015	Klebsiella pneumoniae	M5	1	NDM-1	OXA-232	NDM+OXA	Klebsiella pneumoniae-NDM+OXA	>64	>64	NA	53	male	blood	NA	hepatocellular carcinoma	liver transplantation	NA	korea	ST14	Co-introduction of plasmids harbouring the carbapenemase genes, blaNDM-1 and blaOXA-232, increases fitness and virulence of bacterial host
207	2020	2014-2017	Klebsiella pneumoniae	NA	12	KPC	NDM	KPC+NDM	Klebsiella pneumoniae-KPC+NDM	NA	32	NA	NA	NA	NA	NA	NA	NA	NA	Greece	NA	Inactivation of mgrB gene regulator and resistance to colistin is becoming endemic in carbapenem-resistant Klebsiella pneumoniae in Greece: A nationwide study from 2014 to 2017
207	2020	2014-2017	Klebsiella pneumoniae	NA	9	KPC	OXA-48	KPC+OXA	Klebsiella pneumoniae-KPC+OXA	NA	12	NA	NA	NA	NA	NA	NA	NA	NA	Greece	NA	Inactivation of mgrB gene regulator and resistance to colistin is becoming endemic in carbapenem-resistant Klebsiella pneumoniae in Greece: A nationwide study from 2014 to 2017
207	2020	2014-2017	Klebsiella pneumoniae	NA	6	NDM	OXA-48	NDM+OXA	Klebsiella pneumoniae-NDM+OXA	NA	NA	NA	NA	NA	NA	NA	NA	NA	NA	Greece		Inactivation of mgrB gene regulator and resistance to colistin is becoming endemic in carbapenem-resistant Klebsiella pneumoniae in Greece: A nationwide study from 2014 to 2017
207	2020	2014-2017	Klebsiella pneumoniae	NA	10	KPC	VIM	KPC+VIM	Klebsiella pneumoniae-KPC+VIM	NA	32	NA	NA	NA	NA	NA	NA	NA	NA	Greece	NA	Inactivation of mgrB gene regulator and resistance to colistin is becoming endemic in carbapenem-resistant Klebsiella pneumoniae in Greece: A nationwide study from 2014 to 2017
207	2020	2014-2017	Klebsiella pneumoniae	NA	7	NDM	VIM	NDM+VIM	Klebsiella pneumoniae-NDM+VIM	NA	NA	NA	NA	NA	NA	NA	NA	NA	NA	Greece	NA	Inactivation of mgrB gene regulator and resistance to colistin is becoming endemic in carbapenem-resistant Klebsiella pneumoniae in Greece: A nationwide study from 2014 to 2017
208	2020	2017	Pseudomonas aeruginosa	patient 1	1	KPC-2	VIM-2	KPC+VIM	Pseudomonas aeruginosa-KPC+VIM	1024	NA	NA	66	male	abdominal fluid	ICU	abdominal sepsis secondary to mesenteric ischemia	piperacillin/tazobactam, meropenem, andfluconazole Colistimethate +Doripenem	died	Colombia		Pseudomonas aeruginosa Coharboring BlaKPC-2 and BlaVIM-2 Carbapenemase Genes
208	2020	2017	Pseudomonas aeruginosa	patient 2	1	KPC-2	VIM-2	KPC+VIM	Pseudomonas aeruginosa-KPC+VIM	1024	NA	NA	56	male	bone	ICU	complete subtrochanter fracture of the left femur	C colistimethate (2,000,000 UI IV every eight h）, rifampicin (600 mg once daily）, and doripenem (1 g every eight h）	in-home hospitalization for 42 days.	Colombia		Pseudomonas aeruginosa Coharboring BlaKPC-2 and BlaVIM-2 Carbapenemase Genes
208	2020	2017	Pseudomonas aeruginosa	patient 3	1	KPC-2	VIM-2	KPC+VIM	Pseudomonas aeruginosa-KPC+VIM	1024	NA	NA	84	female	bone	ICU	Wegener's	colistimethate (2,000,000 UI IV every eight h）, doripenem (1 g every eight h）, and rifampicin (600 mg every 12 h） for 42 days	died	Colombia		Pseudomonas aeruginosa Coharboring BlaKPC-2 and BlaVIM-2 Carbapenemase Genes
208	2020	2017	Pseudomonas aeruginosa	patient 4	1	KPC-2	VIM-2	KPC+VIM	Pseudomonas aeruginosa-KPC+VIM	1024	NA	NA	57	male	blood	ICU	benign prostatic hyperplasia/diverticular disease	colistimethate (2,400,000 UI IV every eight h） and doripenem (1 g every eight h） for 10 days	discharged	Colombia		Pseudomonas aeruginosa Coharboring BlaKPC-2 and BlaVIM-2 Carbapenemase Genes
208	2020	2017	Pseudomonas aeruginosa	patient 5	1	KPC-2	VIM-2	KPC+VIM	Pseudomonas aeruginosa-KPC+VIM	1024	NA	NA	29	male	urine	ICU	epilepsy and Down syndrome	Colistimethate (1,500,000 UI IV every eight h）, doripenem (1 g every eight h）, and Fosfomycin were prescribed for 12 days	died	Colombia		Pseudomonas aeruginosa Coharboring BlaKPC-2 and BlaVIM-2 Carbapenemase Genes
209	2020	2014-2017	Klebsiella pneumoniae	NA	15	NDM	OXA-48	NDM+OXA	Klebsiella pneumoniae-NDM+OXA	NA	NA	NA	NA	NA	NA	NA	NA	NA	NA	Turkey		In vitro susceptibility of OXA-48, NDM, VIM and IMP enzyme- producing Klebsiella spp. and Escherichia coli to fosfomycin
209	2020	2014-2017	Klebsiella pneumoniae	NA	3	VIM-1	OXA-48	VIM+OXA	Klebsiella pneumoniae-VIM+OXA	NA	NA	NA	NA	NA	NA	NA	NA	NA	NA	Turkey		In vitro susceptibility of OXA-48, NDM, VIM and IMP enzyme- producing Klebsiella spp. and Escherichia coli to fosfomycin
209	2020	2014-2017	Klebsiella pneumoniae	NA	1	NDM	VIM	NDM+VIM	Klebsiella pneumoniae-NDM+VIM	NA	NA	NA	NA	NA	NA	NA	NA	NA	NA	Turkey		In vitro susceptibility of OXA-48, NDM, VIM and IMP enzyme- producing Klebsiella spp. and Escherichia coli to fosfomycin
210	2020	2018	Raoultella ornithinolytica	WLK218	1	KPC-2	NDM-1	KPC+NDM	Raoultella ornithinolytica-KPC+NDM	≥16	≥16	NA	NA	NA	urban river sediment	NA	NA	NA	NA	Zhengzhou，Henan , China	NA	coexistence of the blaNDM-1-carrying plasmid pWLK-nDM and the blaKPC-2-carrying plasmid pWLK-Kpc in a Raoultella ornithinolytica isolate
211	2020	2018	Acinetobacter pittii	TCM	1	NDM-1	OXA-820	NDM+OXA	Acinetobacter pittii-NDM+OXA	16	8	NA	NA	NA	NA	NA	bloodstream infection	NA	NA	Hangzhou, China	ST220	Emergence of uncommon KL38-OCL6-ST220 carbapenem-resistant Acinetobacter pittii strain, co-producing chromosomal NDM-1 and OXA-820 carbapenemases
212	2020	2012-2013	Escherichia coli	NA	2	VIM-1	OXA-48	VIM+OXA	Escherichia coli-VIM+OXA	NA	NA	NA	NA	NA	NA	General surgery	NA	NA	NA	Spain	ST1406	Early OXA-48-Producing Enterobacterales Isolates Recovered in a Spanish Hospital Reveal a Complex Introduction Dominated by Sequence Type 11 (ST11） and ST405 Klebsiella pneumoniae Clones
212	2020	2012-2013	Escherichia coli	NA	1	VIM-1	OXA-48	VIM+OXA	Escherichia coli-VIM+OXA	NA	NA	NA	NA	NA	NA	Urology	NA	NA	NA	Spain	ST3163	Early OXA-48-Producing Enterobacterales Isolates Recovered in a Spanish Hospital Reveal a Complex Introduction Dominated by Sequence Type 11 (ST11） and ST405 Klebsiella pneumoniae Clones
212	2020	2012-2013	Klebsiella pneumoniae	NA	1	VIM-1	OXA-48	VIM+OXA	Klebsiella pneumoniae-VIM+OXA	NA	NA	NA	NA	NA	NA	Urology	NA	NA	NA	Spain	ST405	Early OXA-48-Producing Enterobacterales Isolates Recovered in a Spanish Hospital Reveal a Complex Introduction Dominated by Sequence Type 11 (ST11） and ST405 Klebsiella pneumoniae Clones
212	2020	2012-2013	Klebsiella pneumoniae	NA	3	VIM-1	OXA-48	VIM+OXA	Klebsiella pneumoniae-VIM+OXA	NA	NA	NA	NA	NA	NA	NA	NA	NA	NA	Spain	ST11	Early OXA-48-Producing Enterobacterales Isolates Recovered in a Spanish Hospital Reveal a Complex Introduction Dominated by Sequence Type 11 (ST11） and ST405 Klebsiella pneumoniae Clones
213	2020	2018	Klebsiella pneumoniae	SECR18-2374	1	NDM-4	OXA-181	NDM+OXA	Klebsiella pneumoniae-NDM+OXA	>32	>32	>32	81	male	sputum	NA	colon cancer, right lower lung haziness	piperacillin/tazobactam	NA	south korea	ST16	Emergence of NDM-4 and OXA-181 carbapenemase-producing Klebsiella pneumoniae
213	2020	2018	Klebsiella pneumoniae	SECR18-2494	1	NDM-4	OXA-181	NDM+OXA	Klebsiella pneumoniae-NDM+OXA	>32	>32	>32	67	male	a swab from an ileostomy site	NA	stool cancer	NA	discharged with no symptoms	south korea	ST16	Emergence of NDM-4 and OXA-181 carbapenemase-producing Klebsiella pneumoniae
214	2020	2016	Klebsiella pneumoniae	LM22-1	1	NDM-1	VIM-1	NDM+VIM	Klebsiella pneumoniae-NDM+VIM	16	16	32	NA	NA	food	NA	NA	NA	NA	Japan	ST30	First Report of Foodborne Klebsiella pneumoniae Coharboring blaVIM-1, blaNDM-1, and mcr-9
215	2020	2015	Providencia rettgeri	GMR-RA1153	1	NDM-1	VIM-2	NDM+VIM	Providencia rettgeri-NDM+VIM	NA	NA	NA	NA	NA	NA	ICU	NA	NA	NA	Colombia	rST-61,696	Genome-based characterization of two Colombian clinical Providencia rettgeri isolates co-harboring NDM-1, VIM-2, and other β-lactamases
215	2020	2015	Providencia rettgeri	GMR-RA257	1	NDM-1	VIM-2	NDM+VIM	Providencia rettgeri-NDM+VIM	NA	NA	NA	NA	male	urine	NA	NA	NA	NA	Colombia	rST-61,696	Genome-based characterization of two Colombian clinical Providencia rettgeri isolates co-harboring NDM-1, VIM-2, and other β-lactamases
215	2020	2015	Providencia rettgeri	Pret_2032	1	NDM-1	VIM-1	NDM+VIM	Providencia rettgeri-NDM+VIM	NA	NA	NA	NA	NA	NA	NA	NA	NA	NA	Spain	NA	Genome-based characterization of two Colombian clinical Providencia rettgeri isolates co-harboring NDM-1, VIM-2, and other β-lactamases
216	2020	2014-2015	Pseudomonas aeruginosa	NA	7	KPC-2	VIM-2	KPC+VIM	Pseudomonas aeruginosa-KPC+VIM	NA	NA	NA	NA	NA	NA	NA	NA	NA	NA	Santiago, Chile		Carbapenemases in Pseudomonas aeruginosa with decreased susceptibility to carbapenems after a decade: from VIM to KPC
217	2021	2016-2019	Klebsiella pneumoniae	58	1	NDM-1	IMP-4	NDM+IMP	Klebsiella pneumoniae-NDM+IMP	R	R	R	NA	NA	NA	NA	NA	NA	NA	China	ST4495	Carbapenem-Resistant Klebsiella pneumoniae in Southwest China: Molecular Characteristics and Risk Factors Caused by KPC and NDM Producers
217	2021	2016-2019	Klebsiella pneumoniae	473	1	NDM-1	IMP-4	NDM+IMP	Klebsiella pneumoniae-NDM+IMP	R	R	R	NA	NA	NA	NA	NA	NA	NA	China	ST152	Carbapenem-Resistant Klebsiella pneumoniae in Southwest China: Molecular Characteristics and Risk Factors Caused by KPC and NDM Producers
217	2021	2016-2019	Klebsiella pneumoniae	504	1	NDM-5	IMP-4	NDM+IMP	Klebsiella pneumoniae-NDM+IMP	R	R	R	NA	NA	NA	NA	NA	NA	NA	China	ST11	Carbapenem-Resistant Klebsiella pneumoniae in Southwest China: Molecular Characteristics and Risk Factors Caused by KPC and NDM Producers
218	2021	2015-2016	Klebsiella pneumoniae	K3	1	NDM-1	OXA-48	NDM+OXA	Klebsiella pneumoniae-NDM+OXA	NA	NA	NA	NA	NA	NA	NA	NA	NA	NA	Egypt		Co-existence of NDM-1 and OXA-48 genes in Carbapenem Resistant Klebsiella pneumoniae clinical isolates in Kafrelsheikh, Egypt
218	2021	2015-2016	Klebsiella pneumoniae	K6	1	NDM-1	OXA-48	NDM+OXA	Klebsiella pneumoniae-NDM+OXA	NA	NA	NA	NA	NA	NA	NA	NA	NA	NA	Egypt		Co-existence of NDM-1 and OXA-48 genes in Carbapenem Resistant Klebsiella pneumoniae clinical isolates in Kafrelsheikh, Egypt
218	2021	2015-2016	Klebsiella pneumoniae	K15	1	NDM-1	OXA-48	NDM+OXA	Klebsiella pneumoniae-NDM+OXA	NA	NA	NA	NA	NA	NA	NA	NA	NA	NA	Egypt		Co-existence of NDM-1 and OXA-48 genes in Carbapenem Resistant Klebsiella pneumoniae clinical isolates in Kafrelsheikh, Egypt
218	2021	2015-2016	Klebsiella pneumoniae	K16	1	NDM-1	OXA-48	NDM+OXA	Klebsiella pneumoniae-NDM+OXA	NA	NA	NA	NA	NA	NA	NA	NA	NA	NA	Egypt		Co-existence of NDM-1 and OXA-48 genes in Carbapenem Resistant Klebsiella pneumoniae clinical isolates in Kafrelsheikh, Egypt
218	2021	2015-2016	Klebsiella pneumoniae	K17	1	NDM-1	OXA-48	NDM+OXA	Klebsiella pneumoniae-NDM+OXA	NA	NA	NA	NA	NA	NA	NA	NA	NA	NA	Egypt		Co-existence of NDM-1 and OXA-48 genes in Carbapenem Resistant Klebsiella pneumoniae clinical isolates in Kafrelsheikh, Egypt
218	2021	2015-2016	Klebsiella pneumoniae	K22	1	NDM-1	OXA-48	NDM+OXA	Klebsiella pneumoniae-NDM+OXA	NA	NA	NA	NA	NA	NA	NA	NA	NA	NA	Egypt		Co-existence of NDM-1 and OXA-48 genes in Carbapenem Resistant Klebsiella pneumoniae clinical isolates in Kafrelsheikh, Egypt
218	2021	2015-2016	Klebsiella pneumoniae	K23	1	NDM-1	OXA-48	NDM+OXA	Klebsiella pneumoniae-NDM+OXA	NA	NA	NA	NA	NA	NA	NA	NA	NA	NA	Egypt		Co-existence of NDM-1 and OXA-48 genes in Carbapenem Resistant Klebsiella pneumoniae clinical isolates in Kafrelsheikh, Egypt
218	2021	2015-2016	Klebsiella pneumoniae	K24	1	NDM-1	OXA-48	NDM+OXA	Klebsiella pneumoniae-NDM+OXA	NA	NA	NA	NA	NA	NA	NA	NA	NA	NA	Egypt		Co-existence of NDM-1 and OXA-48 genes in Carbapenem Resistant Klebsiella pneumoniae clinical isolates in Kafrelsheikh, Egypt
218	2021	2015-2016	Klebsiella pneumoniae	K27	1	NDM-1	OXA-48	NDM+OXA	Klebsiella pneumoniae-NDM+OXA	NA	NA	NA	NA	NA	NA	NA	NA	NA	NA	Egypt		Co-existence of NDM-1 and OXA-48 genes in Carbapenem Resistant Klebsiella pneumoniae clinical isolates in Kafrelsheikh, Egypt
218	2021	2015-2016	Klebsiella pneumoniae	K32	1	NDM-1	OXA-48	NDM+OXA	Klebsiella pneumoniae-NDM+OXA	NA	NA	NA	NA	NA	NA	NA	NA	NA	NA	Egypt		Co-existence of NDM-1 and OXA-48 genes in Carbapenem Resistant Klebsiella pneumoniae clinical isolates in Kafrelsheikh, Egypt
218	2021	2015-2016	Klebsiella pneumoniae	K34	1	NDM-1	OXA-48	NDM+OXA	Klebsiella pneumoniae-NDM+OXA	NA	NA	NA	NA	NA	NA	NA	NA	NA	NA	Egypt		Co-existence of NDM-1 and OXA-48 genes in Carbapenem Resistant Klebsiella pneumoniae clinical isolates in Kafrelsheikh, Egypt
218	2021	2015-2016	Klebsiella pneumoniae	K35	1	NDM-1	OXA-48	NDM+OXA	Klebsiella pneumoniae-NDM+OXA	NA	NA	NA	NA	NA	NA	NA	NA	NA	NA	Egypt		Co-existence of NDM-1 and OXA-48 genes in Carbapenem Resistant Klebsiella pneumoniae clinical isolates in Kafrelsheikh, Egypt
218	2021	2015-2016	Klebsiella pneumoniae	K38	1	NDM-1	OXA-48	NDM+OXA	Klebsiella pneumoniae-NDM+OXA	NA	NA	NA	NA	NA	NA	NA	NA	NA	NA	Egypt		Co-existence of NDM-1 and OXA-48 genes in Carbapenem Resistant Klebsiella pneumoniae clinical isolates in Kafrelsheikh, Egypt
218	2021	2015-2016	Klebsiella pneumoniae	K42	1	NDM-1	OXA-48	NDM+OXA	Klebsiella pneumoniae-NDM+OXA	NA	NA	NA	NA	NA	NA	NA	NA	NA	NA	Egypt		Co-existence of NDM-1 and OXA-48 genes in Carbapenem Resistant Klebsiella pneumoniae clinical isolates in Kafrelsheikh, Egypt
218	2021	2015-2016	Klebsiella pneumoniae	K47	1	NDM-1	OXA-48	NDM+OXA	Klebsiella pneumoniae-NDM+OXA	NA	NA	NA	NA	NA	NA	NA	NA	NA	NA	Egypt		Co-existence of NDM-1 and OXA-48 genes in Carbapenem Resistant Klebsiella pneumoniae clinical isolates in Kafrelsheikh, Egypt
218	2021	2015-2016	Klebsiella pneumoniae	K49	1	NDM-1	OXA-48	NDM+OXA	Klebsiella pneumoniae-NDM+OXA	NA	NA	NA	NA	NA	NA	NA	NA	NA	NA	Egypt		Co-existence of NDM-1 and OXA-48 genes in Carbapenem Resistant Klebsiella pneumoniae clinical isolates in Kafrelsheikh, Egypt
218	2021	2015-2016	Klebsiella pneumoniae	K50	1	NDM-1	OXA-48	NDM+OXA	Klebsiella pneumoniae-NDM+OXA	NA	NA	NA	NA	NA	NA	NA	NA	NA	NA	Egypt		Co-existence of NDM-1 and OXA-48 genes in Carbapenem Resistant Klebsiella pneumoniae clinical isolates in Kafrelsheikh, Egypt
218	2021	2015-2016	Klebsiella pneumoniae	K7	1	NDM-1	OXA-48	NDM+OXA	Klebsiella pneumoniae-NDM+OXA	NA	NA	NA	NA	NA	NA	NA	NA	NA	NA	Egypt		Co-existence of NDM-1 and OXA-48 genes in Carbapenem Resistant Klebsiella pneumoniae clinical isolates in Kafrelsheikh, Egypt
218	2021	2015-2016	Klebsiella pneumoniae	K26	1	NDM-1	OXA-48	NDM+OXA	Klebsiella pneumoniae-NDM+OXA	NA	NA	NA	NA	NA	NA	NA	NA	NA	NA	Egypt		Co-existence of NDM-1 and OXA-48 genes in Carbapenem Resistant Klebsiella pneumoniae clinical isolates in Kafrelsheikh, Egypt
218	2021	2015-2016	Klebsiella pneumoniae	K31	1	NDM-1	OXA-48	NDM+OXA	Klebsiella pneumoniae-NDM+OXA	NA	NA	NA	NA	NA	NA	NA	NA	NA	NA	Egypt		Co-existence of NDM-1 and OXA-48 genes in Carbapenem Resistant Klebsiella pneumoniae clinical isolates in Kafrelsheikh, Egypt
218	2021	2015-2016	Klebsiella pneumoniae	K33	1	NDM-1	OXA-48	NDM+OXA	Klebsiella pneumoniae-NDM+OXA	NA	NA	NA	NA	NA	NA	NA	NA	NA	NA	Egypt		Co-existence of NDM-1 and OXA-48 genes in Carbapenem Resistant Klebsiella pneumoniae clinical isolates in Kafrelsheikh, Egypt
218	2021	2015-2016	Klebsiella pneumoniae	K36	1	NDM-1	OXA-48	NDM+OXA	Klebsiella pneumoniae-NDM+OXA	NA	NA	NA	NA	NA	NA	NA	NA	NA	NA	Egypt		Co-existence of NDM-1 and OXA-48 genes in Carbapenem Resistant Klebsiella pneumoniae clinical isolates in Kafrelsheikh, Egypt
218	2021	2015-2016	Klebsiella pneumoniae	K43	1	NDM-1	OXA-48	NDM+OXA	Klebsiella pneumoniae-NDM+OXA	NA	NA	NA	NA	NA	NA	NA	NA	NA	NA	Egypt		Co-existence of NDM-1 and OXA-48 genes in Carbapenem Resistant Klebsiella pneumoniae clinical isolates in Kafrelsheikh, Egypt
218	2021	2015-2016	Klebsiella pneumoniae	K44	1	NDM-1	OXA-48	NDM+OXA	Klebsiella pneumoniae-NDM+OXA	NA	NA	NA	NA	NA	NA	NA	NA	NA	NA	Egypt		Co-existence of NDM-1 and OXA-48 genes in Carbapenem Resistant Klebsiella pneumoniae clinical isolates in Kafrelsheikh, Egypt
219	2021	2015	Acinetobacter nosocomialis	AC1530	1	NDM-1	OXA-58	NDM+OXA	Acinetobacter nosocomialis-NDM+OXA	＞32	＞32	NA	14	male	blood	surgical ward	hospital-acquired pneumonia complicated with right parapneumonic effusion	NA	recovered	Malaysia	ST1539 / ST2195	Complete Genome Sequencing of Acinetobacter baumanniAC1633 and Acinetobacter nosocomialis AC1530 Unveils a LargMultidrug-Resistant Plasmid Encoding the NDM-1 and OXA-58 Carbapenemases
219	2021	2016	Acinetobacter baumannii	AC1633	1	NDM-1	OXA-58	NDM+OXA	Acinetobacter baumannii-NDM+OXA	＞32	＞32	NA	60	Female	blood	neurology intensive care unit	hospital-acquired pneumonia with respiratory failure	NA	dead	Malaysia	ST2089/ ST126	Complete Genome Sequencing of Acinetobacter baumanniAC1633 and Acinetobacter nosocomialis AC1530 Unveils a LargMultidrug-Resistant Plasmid Encoding the NDM-1 and OXA-58 Carbapenemases
220	2021	NA	Klebsiella pneumoniae	stain no:7	1	KPC-2	IMP-4	KPC+IMP	Klebsiella pneumoniae-KPC+IMP	NA	NA	NA	NA	NA	NA	NA	NA	NA	NA	Chongqing, China	NA	Design of Rapid Detection System for Five Major Carbapenemase Families (blaKPC, blaNDM, blaVIM, blaIMP and blaOXA-48-Like） by Colorimetric Loop-Mediated Isothermal Amplification
220	2021	NA	Klebsiella pneumoniae	NA	1	KPC-2	NDM-1	KPC+NDM	Klebsiella pneumoniae-KPC+NDM	NA	NA	NA	NA	NA	NA	NA	NA	NA	NA	Chongqing, China	NA	Design of Rapid Detection System for Five Major Carbapenemase Families (blaKPC, blaNDM, blaVIM, blaIMP and blaOXA-48-Like） by Colorimetric Loop-Mediated Isothermal Amplification
220	2021	NA	Klebsiella pneumoniae	stain no:9	1	KPC-2	NDM-1	KPC+NDM	Klebsiella pneumoniae-KPC+NDM	NA	NA	NA	NA	NA	NA	NA	NA	NA	NA	Chongqing, China	NA	Design of Rapid Detection System for Five Major Carbapenemase Families (blaKPC, blaNDM, blaVIM, blaIMP and blaOXA-48-Like） by Colorimetric Loop-Mediated Isothermal Amplification
220	2021	NA	Klebsiella pneumoniae	stain no:15	1	VIM	OXA-244	VIM+OXA	Klebsiella pneumoniae-VIM+OXA	NA	NA	NA	NA	NA	NA	NA	NA	NA	NA	Chongqing, China	NA	Design of Rapid Detection System for Five Major Carbapenemase Families (blaKPC, blaNDM, blaVIM, blaIMP and blaOXA-48-Like） by Colorimetric Loop-Mediated Isothermal Amplification
220	2021	NA	Klebsiella pneumoniae	stain no:20	1	KPC-2	VIM-1	KPC+VIM	Klebsiella pneumoniae-KPC+VIM	NA	NA	NA	NA	NA	NA	NA	NA	NA	NA	Chongqing, China	NA	Design of Rapid Detection System for Five Major Carbapenemase Families (blaKPC, blaNDM, blaVIM, blaIMP and blaOXA-48-Like） by Colorimetric Loop-Mediated Isothermal Amplification
221	2021	2015	Escherichia coli	ST410_CP-Ec25	1	NDM-5	OXA-181	NDM+OXA	Escherichia coli-NDM+OXA	NA	NA	NA	NA	NA	stool	NA	NA	NA	NA	France	ST410	Dissemination of an international high-risk clone of Escherichia coli ST410 co-producing NDM-5 and OXA-181 carbapenemases in Seoul, Republic of Korea
221	2021	2015	Escherichia coli	FDAARGOS_433	1	NDM-5	OXA-181	NDM+OXA	Escherichia coli-NDM+OXA	NA	NA	NA	NA	NA	stool	NA	NA	NA	NA	Canada:BC	ST410	Dissemination of an international high-risk clone of Escherichia coli ST410 co-producing NDM-5 and OXA-181 carbapenemases in Seoul, Republic of Korea
221	2021	2015	Escherichia coli	OM1301	1	NDM-5	OXA-181	NDM+OXA	Escherichia coli-NDM+OXA	NA	NA	NA	NA	NA	NA	NA	NA	NA	NA	Oman	ST410	Dissemination of an international high-risk clone of Escherichia coli ST410 co-producing NDM-5 and OXA-181 carbapenemases in Seoul, Republic of Korea
221	2021	2016	Escherichia coli	AUSMDU00005514	1	NDM-5	OXA-181	NDM+OXA	Escherichia coli-NDM+OXA	NA	NA	NA	NA	NA	NA	NA	NA	NA	NA	Australia	ST410	Dissemination of an international high-risk clone of Escherichia coli ST410 co-producing NDM-5 and OXA-181 carbapenemases in Seoul, Republic of Korea
221	2021	2017	Escherichia coli	SECR17-0005	1	NDM-5	OXA-181	NDM+OXA	Escherichia coli-NDM+OXA	NA	NA	NA	NA	NA	stool	NA	NA	NA	NA	Korea	ST410	Dissemination of an international high-risk clone of Escherichia coli ST410 co-producing NDM-5 and OXA-181 carbapenemases in Seoul, Republic of Korea
221	2021	2017	Escherichia coli	SECR17-0006	1	NDM-5	OXA-181	NDM+OXA	Escherichia coli-NDM+OXA	NA	NA	NA	NA	NA	stool	NA	NA	NA	NA	Korea	ST410	Dissemination of an international high-risk clone of Escherichia coli ST410 co-producing NDM-5 and OXA-181 carbapenemases in Seoul, Republic of Korea
221	2021	2017	Escherichia coli	KBN10P04869	1	NDM-5	OXA-181	NDM+OXA	Escherichia coli-NDM+OXA	NA	NA	NA	NA	NA	blood	NA	NA	NA	NA	Daegu, South Korea	ST410	Dissemination of an international high-risk clone of Escherichia coli ST410 co-producing NDM-5 and OXA-181 carbapenemases in Seoul, Republic of Korea
221	2021	2017	Escherichia coli	13UC170042284	1	NDM-5	OXA-181	NDM+OXA	Escherichia coli-NDM+OXA	NA	NA	NA	NA	NA	urine	NA	NA	NA	NA	Qatar:Doha	ST410	Dissemination of an international high-risk clone of Escherichia coli ST410 co-producing NDM-5 and OXA-181 carbapenemases in Seoul, Republic of Korea
221	2021	2017	Escherichia coli	hkcpe37	1	NDM-5	OXA-181	NDM+OXA	Escherichia coli-NDM+OXA	NA	NA	NA	NA	NA	stool	NA	NA	NA	NA	Hong Kong	ST410	Dissemination of an international high-risk clone of Escherichia coli ST410 co-producing NDM-5 and OXA-181 carbapenemases in Seoul, Republic of Korea
221	2021	2018	Escherichia coli	SECR18-0102	1	NDM-5	OXA-181	NDM+OXA	Escherichia coli-NDM+OXA	NA	NA	NA	NA	NA	wound	NA	NA	NA	NA	Korea	ST410	Dissemination of an international high-risk clone of Escherichia coli ST410 co-producing NDM-5 and OXA-181 carbapenemases in Seoul, Republic of Korea
221	2021	2018	Escherichia coli	SECR18-0168	1	NDM-5	OXA-181	NDM+OXA	Escherichia coli-NDM+OXA	NA	NA	NA	NA	NA	urine	NA	NA	NA	NA	Korea	ST410	Dissemination of an international high-risk clone of Escherichia coli ST410 co-producing NDM-5 and OXA-181 carbapenemases in Seoul, Republic of Korea
221	2021	2018	Escherichia coli	SECR18-0770	1	NDM-5	OXA-181	NDM+OXA	Escherichia coli-NDM+OXA	NA	NA	NA	NA	NA	NA	NA	NA	NA	NA	Korea	ST410	Dissemination of an international high-risk clone of Escherichia coli ST410 co-producing NDM-5 and OXA-181 carbapenemases in Seoul, Republic of Korea
221	2021	2018	Escherichia coli	SECR18-0819	1	NDM-5	OXA-181	NDM+OXA	Escherichia coli-NDM+OXA	NA	NA	NA	NA	NA	Fluid, peritoneal	NA	NA	NA	NA	Korea	ST410	Dissemination of an international high-risk clone of Escherichia coli ST410 co-producing NDM-5 and OXA-181 carbapenemases in Seoul, Republic of Korea
221	2021	2018	Escherichia coli	SECR18-1053	1	NDM-5	OXA-181	NDM+OXA	Escherichia coli-NDM+OXA	NA	NA	NA	NA	NA	stool	NA	NA	NA	NA	Korea	ST410	Dissemination of an international high-risk clone of Escherichia coli ST410 co-producing NDM-5 and OXA-181 carbapenemases in Seoul, Republic of Korea
221	2021	2018	Escherichia coli	SECR18-1242	1	NDM-5	OXA-181	NDM+OXA	Escherichia coli-NDM+OXA	NA	NA	NA	NA	NA	stool	NA	NA	NA	NA	Korea	ST410	Dissemination of an international high-risk clone of Escherichia coli ST410 co-producing NDM-5 and OXA-181 carbapenemases in Seoul, Republic of Korea
221	2021	2018	Escherichia coli	SECR18-1402	1	NDM-5	OXA-181	NDM+OXA	Escherichia coli-NDM+OXA	NA	NA	NA	NA	NA	stool	NA	NA	NA	NA	Korea	ST410	Dissemination of an international high-risk clone of Escherichia coli ST410 co-producing NDM-5 and OXA-181 carbapenemases in Seoul, Republic of Korea
221	2021	2018	Escherichia coli	SECR18-2054	1	NDM-5	OXA-181	NDM+OXA	Escherichia coli-NDM+OXA	NA	NA	NA	NA	NA	stool	NA	NA	NA	NA	Korea	ST410	Dissemination of an international high-risk clone of Escherichia coli ST410 co-producing NDM-5 and OXA-181 carbapenemases in Seoul, Republic of Korea
221	2021	2018	Escherichia coli	SECR18-2074	1	NDM-5	OXA-181	NDM+OXA	Escherichia coli-NDM+OXA	NA	NA	NA	NA	NA	stool	NA	NA	NA	NA	Korea	ST410	Dissemination of an international high-risk clone of Escherichia coli ST410 co-producing NDM-5 and OXA-181 carbapenemases in Seoul, Republic of Korea
221	2021	2018	Escherichia coli	SECR18-2104	1	NDM-5	OXA-181	NDM+OXA	Escherichia coli-NDM+OXA	NA	NA	NA	NA	NA	stool	NA	NA	NA	NA	Korea	ST410	Dissemination of an international high-risk clone of Escherichia coli ST410 co-producing NDM-5 and OXA-181 carbapenemases in Seoul, Republic of Korea
221	2021	2019	Escherichia coli	SECR19-0296	1	NDM-5	OXA-181	NDM+OXA	Escherichia coli-NDM+OXA	NA	NA	NA	NA	NA	NA	NA	NA	NA	NA	Korea	ST410	Dissemination of an international high-risk clone of Escherichia coli ST410 co-producing NDM-5 and OXA-181 carbapenemases in Seoul, Republic of Korea
221	2021	2019	Escherichia coli	SECR19-0736	1	NDM-5	OXA-181	NDM+OXA	Escherichia coli-NDM+OXA	NA	NA	NA	NA	NA	stool	NA	NA	NA	NA	Korea	ST410	Dissemination of an international high-risk clone of Escherichia coli ST410 co-producing NDM-5 and OXA-181 carbapenemases in Seoul, Republic of Korea
221	2021	2019	Escherichia coli	SECR19-0875	1	NDM-5	OXA-181	NDM+OXA	Escherichia coli-NDM+OXA	NA	NA	NA	NA	NA	stool	NA	NA	NA	NA	Korea	ST410	Dissemination of an international high-risk clone of Escherichia coli ST410 co-producing NDM-5 and OXA-181 carbapenemases in Seoul, Republic of Korea
221	2021	2019	Escherichia coli	SECR19-1030	1	NDM-5	OXA-181	NDM+OXA	Escherichia coli-NDM+OXA	NA	NA	NA	NA	NA	others(specify）	NA	NA	NA	NA	Korea	ST410	Dissemination of an international high-risk clone of Escherichia coli ST410 co-producing NDM-5 and OXA-181 carbapenemases in Seoul, Republic of Korea
221	2021	2019	Escherichia coli	SECR19-1401	1	NDM-5	OXA-181	NDM+OXA	Escherichia coli-NDM+OXA	NA	NA	NA	NA	NA	stool	NA	NA	NA	NA	Korea	ST410	Dissemination of an international high-risk clone of Escherichia coli ST410 co-producing NDM-5 and OXA-181 carbapenemases in Seoul, Republic of Korea
221	2021	2019	Escherichia coli	SECR19-1469	1	NDM-5	OXA-181	NDM+OXA	Escherichia coli-NDM+OXA	NA	NA	NA	NA	NA	urine, voided	NA	NA	NA	NA	Korea	ST410	Dissemination of an international high-risk clone of Escherichia coli ST410 co-producing NDM-5 and OXA-181 carbapenemases in Seoul, Republic of Korea
221	2021	2019	Escherichia coli	SECR19-1928	1	NDM-5	OXA-181	NDM+OXA	Escherichia coli-NDM+OXA	NA	NA	NA	NA	NA	stool	NA	NA	NA	NA	Korea	ST410	Dissemination of an international high-risk clone of Escherichia coli ST410 co-producing NDM-5 and OXA-181 carbapenemases in Seoul, Republic of Korea
221	2021	2019	Escherichia coli	SECR19-1932	1	NDM-5	OXA-181	NDM+OXA	Escherichia coli-NDM+OXA	NA	NA	NA	NA	NA	stool	NA	NA	NA	NA	Korea	ST410	Dissemination of an international high-risk clone of Escherichia coli ST410 co-producing NDM-5 and OXA-181 carbapenemases in Seoul, Republic of Korea
221	2021	2019	Escherichia coli	SECR19-2037	1	NDM-5	OXA-181	NDM+OXA	Escherichia coli-NDM+OXA	NA	NA	NA	NA	NA	urine	NA	NA	NA	NA	Korea	ST410	Dissemination of an international high-risk clone of Escherichia coli ST410 co-producing NDM-5 and OXA-181 carbapenemases in Seoul, Republic of Korea
221	2021	2019	Escherichia coli	SECR19-2066	1	NDM-5	OXA-181	NDM+OXA	Escherichia coli-NDM+OXA	NA	NA	NA	NA	NA	stool	NA	NA	NA	NA	Korea	ST410	Dissemination of an international high-risk clone of Escherichia coli ST410 co-producing NDM-5 and OXA-181 carbapenemases in Seoul, Republic of Korea
221	2021	2019	Escherichia coli	SECR19-2097	1	NDM-5	OXA-181	NDM+OXA	Escherichia coli-NDM+OXA	NA	NA	NA	NA	NA	urine	NA	NA	NA	NA	Korea	ST410	Dissemination of an international high-risk clone of Escherichia coli ST410 co-producing NDM-5 and OXA-181 carbapenemases in Seoul, Republic of Korea
221	2021	2019	Escherichia coli	SECR19-2347	1	NDM-5	OXA-181	NDM+OXA	Escherichia coli-NDM+OXA	NA	NA	NA	NA	NA	stool	NA	NA	NA	NA	Korea	ST410	Dissemination of an international high-risk clone of Escherichia coli ST410 co-producing NDM-5 and OXA-181 carbapenemases in Seoul, Republic of Korea
221	2021	2019	Escherichia coli	SECR19-2715	1	NDM-5	OXA-181	NDM+OXA	Escherichia coli-NDM+OXA	NA	NA	NA	NA	NA	urine	NA	NA	NA	NA	Korea	ST410	Dissemination of an international high-risk clone of Escherichia coli ST410 co-producing NDM-5 and OXA-181 carbapenemases in Seoul, Republic of Korea
221	2021	2019	Escherichia coli	SECR19-2911	1	NDM-5	OXA-181	NDM+OXA	Escherichia coli-NDM+OXA	NA	NA	NA	NA	NA	stool	NA	NA	NA	NA	Korea	ST410	Dissemination of an international high-risk clone of Escherichia coli ST410 co-producing NDM-5 and OXA-181 carbapenemases in Seoul, Republic of Korea
221	2021	2019	Escherichia coli	SECR19-2959	1	NDM-5	OXA-181	NDM+OXA	Escherichia coli-NDM+OXA	NA	NA	NA	NA	NA	fluid,peritoneal	NA	NA	NA	NA	Korea	ST410	Dissemination of an international high-risk clone of Escherichia coli ST410 co-producing NDM-5 and OXA-181 carbapenemases in Seoul, Republic of Korea
221	2021	2019	Escherichia coli	SECR19-3363	1	NDM-5	OXA-181	NDM+OXA	Escherichia coli-NDM+OXA	NA	NA	NA	NA	NA	stool	NA	NA	NA	NA	Korea	ST410	Dissemination of an international high-risk clone of Escherichia coli ST410 co-producing NDM-5 and OXA-181 carbapenemases in Seoul, Republic of Korea
221	2021	2019	Escherichia coli	2019EP-00022	1	NDM-5	OXA-181	NDM+OXA	Escherichia coli-NDM+OXA	NA	NA	NA	NA	NA	urine	NA	NA	NA	NA	USA	ST156	Dissemination of an international high-risk clone of Escherichia coli ST410 co-producing NDM-5 and OXA-181 carbapenemases in Seoul, Republic of Korea
221	2021	2019	Escherichia coli	2020LN-00032	1	NDM-5	OXA-181	NDM+OXA	Escherichia coli-NDM+OXA	NA	NA	NA	NA	NA	urine	NA	NA	NA	NA	USA	ST410	Dissemination of an international high-risk clone of Escherichia coli ST410 co-producing NDM-5 and OXA-181 carbapenemases in Seoul, Republic of Korea
221	2021	2020	Escherichia coli	SECR20-0172	1	NDM-5	OXA-181	NDM+OXA	Escherichia coli-NDM+OXA	NA	NA	NA	NA	NA	stool	NA	NA	NA	NA	Korea	ST410	Dissemination of an international high-risk clone of Escherichia coli ST410 co-producing NDM-5 and OXA-181 carbapenemases in Seoul, Republic of Korea
221	2021	2020	Escherichia coli	SECR20-0362	1	NDM-5	OXA-181	NDM+OXA	Escherichia coli-NDM+OXA	NA	NA	NA	NA	NA	stool	NA	NA	NA	NA	Korea	ST410	Dissemination of an international high-risk clone of Escherichia coli ST410 co-producing NDM-5 and OXA-181 carbapenemases in Seoul, Republic of Korea
221	2021	2020	Escherichia coli	SECR20-0489	1	NDM-5	OXA-181	NDM+OXA	Escherichia coli-NDM+OXA	NA	NA	NA	NA	NA	NA	NA	NA	NA	NA	Korea	ST410	Dissemination of an international high-risk clone of Escherichia coli ST410 co-producing NDM-5 and OXA-181 carbapenemases in Seoul, Republic of Korea
221	2021	2020	Escherichia coli	SECR20-0535	1	NDM-5	OXA-181	NDM+OXA	Escherichia coli-NDM+OXA	NA	NA	NA	NA	NA	stool	NA	NA	NA	NA	Korea	ST410	Dissemination of an international high-risk clone of Escherichia coli ST410 co-producing NDM-5 and OXA-181 carbapenemases in Seoul, Republic of Korea
221	2021	2020	Escherichia coli	SECR20-0543	1	NDM-5	OXA-181	NDM+OXA	Escherichia coli-NDM+OXA	NA	NA	NA	NA	NA	NA	NA	NA	NA	NA	Korea	ST410	Dissemination of an international high-risk clone of Escherichia coli ST410 co-producing NDM-5 and OXA-181 carbapenemases in Seoul, Republic of Korea
221	2021	2020	Escherichia coli	SECR20-0564	1	NDM-5	OXA-181	NDM+OXA	Escherichia coli-NDM+OXA	NA	NA	NA	NA	NA	stool	NA	NA	NA	NA	Korea	ST410	Dissemination of an international high-risk clone of Escherichia coli ST410 co-producing NDM-5 and OXA-181 carbapenemases in Seoul, Republic of Korea
221	2021	2020	Escherichia coli	SECR20-0571	1	NDM-5	OXA-181	NDM+OXA	Escherichia coli-NDM+OXA	NA	NA	NA	NA	NA	stool	NA	NA	NA	NA	Korea	ST410	Dissemination of an international high-risk clone of Escherichia coli ST410 co-producing NDM-5 and OXA-181 carbapenemases in Seoul, Republic of Korea
221	2021	2020	Escherichia coli	SECR20-0663	1	NDM-5	OXA-181	NDM+OXA	Escherichia coli-NDM+OXA	NA	NA	NA	NA	NA	NA	NA	NA	NA	NA	Korea	ST410	Dissemination of an international high-risk clone of Escherichia coli ST410 co-producing NDM-5 and OXA-181 carbapenemases in Seoul, Republic of Korea
221	2021	2020	Escherichia coli	SECR20-0674	1	NDM-5	OXA-181	NDM+OXA	Escherichia coli-NDM+OXA	NA	NA	NA	NA	NA	sputum	NA	NA	NA	NA	Korea	ST410	Dissemination of an international high-risk clone of Escherichia coli ST410 co-producing NDM-5 and OXA-181 carbapenemases in Seoul, Republic of Korea
221	2021	2020	Escherichia coli	SECR20-0738	1	NDM-5	OXA-181	NDM+OXA	Escherichia coli-NDM+OXA	NA	NA	NA	NA	NA	stool	NA	NA	NA	NA	Korea	ST410	Dissemination of an international high-risk clone of Escherichia coli ST410 co-producing NDM-5 and OXA-181 carbapenemases in Seoul, Republic of Korea
221	2021	2020	Escherichia coli	SECR20-0772	1	NDM-5	OXA-181	NDM+OXA	Escherichia coli-NDM+OXA	NA	NA	NA	NA	NA	stool	NA	NA	NA	NA	Korea	ST410	Dissemination of an international high-risk clone of Escherichia coli ST410 co-producing NDM-5 and OXA-181 carbapenemases in Seoul, Republic of Korea
221	2021	2020	Escherichia coli	SECR20-0791	1	NDM-5	OXA-181	NDM+OXA	Escherichia coli-NDM+OXA	NA	NA	NA	NA	NA	stool	NA	NA	NA	NA	Korea	ST410	Dissemination of an international high-risk clone of Escherichia coli ST410 co-producing NDM-5 and OXA-181 carbapenemases in Seoul, Republic of Korea
221	2021	2020	Escherichia coli	SECR20-0928	1	NDM-5	OXA-181	NDM+OXA	Escherichia coli-NDM+OXA	NA	NA	NA	NA	NA	stool	NA	NA	NA	NA	Korea	ST410	Dissemination of an international high-risk clone of Escherichia coli ST410 co-producing NDM-5 and OXA-181 carbapenemases in Seoul, Republic of Korea
221	2021	2020	Escherichia coli	SECR20-1076	1	NDM-5	OXA-181	NDM+OXA	Escherichia coli-NDM+OXA	NA	NA	NA	NA	NA	stool	NA	NA	NA	NA	Korea	ST410	Dissemination of an international high-risk clone of Escherichia coli ST410 co-producing NDM-5 and OXA-181 carbapenemases in Seoul, Republic of Korea
221	2021	2020	Escherichia coli	SECR20-1556	1	NDM-5	OXA-181	NDM+OXA	Escherichia coli-NDM+OXA	NA	NA	NA	NA	NA	stool	NA	NA	NA	NA	Korea	ST410	Dissemination of an international high-risk clone of Escherichia coli ST410 co-producing NDM-5 and OXA-181 carbapenemases in Seoul, Republic of Korea
221	2021	2020	Escherichia coli	SECR20-1626	1	NDM-5	OXA-181	NDM+OXA	Escherichia coli-NDM+OXA	NA	NA	NA	NA	NA	urine	NA	NA	NA	NA	Korea	ST410	Dissemination of an international high-risk clone of Escherichia coli ST410 co-producing NDM-5 and OXA-181 carbapenemases in Seoul, Republic of Korea
221	2021	2020	Escherichia coli	2020LN-00043	1	NDM-5	OXA-181	NDM+OXA	Escherichia coli-NDM+OXA	NA	NA	NA	NA	NA	urine	NA	NA	NA	NA	USA	ST410	Dissemination of an international high-risk clone of Escherichia coli ST410 co-producing NDM-5 and OXA-181 carbapenemases in Seoul, Republic of Korea
221	2021	2020	Escherichia coli	2020EP-00060	1	NDM-5	OXA-181	NDM+OXA	Escherichia coli-NDM+OXA	NA	NA	NA	NA	NA	urine	NA	NA	NA	NA	USA	ST648	Dissemination of an international high-risk clone of Escherichia coli ST410 co-producing NDM-5 and OXA-181 carbapenemases in Seoul, Republic of Korea
221	2021	NA	Escherichia coli	RIVM_C018965(从环境中分离出来的）	1	NDM-5	OXA-181	NDM+OXA	Escherichia coli-NDM+OXA	NA	NA	NA	NA	NA	environmental	NA	NA	NA	NA	Netherlands	ST361	Dissemination of an international high-risk clone of Escherichia coli ST410 co-producing NDM-5 and OXA-181 carbapenemases in Seoul, Republic of Korea
221	2021	NA	Escherichia coli	RIVM_C012159	1	NDM-5	OXA-181	NDM+OXA	Escherichia coli-NDM+OXA	NA	NA	NA	NA	NA	NA	NA	NA	NA	NA	Netherlands	ST448	Dissemination of an international high-risk clone of Escherichia coli ST410 co-producing NDM-5 and OXA-181 carbapenemases in Seoul, Republic of Korea
221	2021	NA	Escherichia coli	RIVM_C017690	1	NDM-5	OXA-181	NDM+OXA	Escherichia coli-NDM+OXA	NA	NA	NA	NA	NA	NA	NA	NA	NA	NA	Netherlands	ST617	Dissemination of an international high-risk clone of Escherichia coli ST410 co-producing NDM-5 and OXA-181 carbapenemases in Seoul, Republic of Korea
221	2021	NA	Escherichia coli	RIVM_C017984	1	NDM-5	OXA-181	NDM+OXA	Escherichia coli-NDM+OXA	NA	NA	NA	NA	NA	NA	NA	NA	NA	NA	Netherlands	ST8346	Dissemination of an international high-risk clone of Escherichia coli ST410 co-producing NDM-5 and OXA-181 carbapenemases in Seoul, Republic of Korea
222	2021	2019	Escherichia coli	NDM-5_201901( D9_1）	1	NDM-5	OXA-181	NDM+OXA	Escherichia coli-NDM+OXA	128	32	128	76	female	urine/catheterurine	NA	NA	NA	NA	Germany	ST2851	Cross-Border Emergence of Escherichia coli Producing the Carbapenemase NDM-5 in Switzerland and Germany
222	2021	2019	Escherichia coli	CH10	1	NDM-5	OXA-244	NDM+OXA	Escherichia coli-NDM+OXA	64	64	128	62	male	stool	NA	NA	NA	NA	Switzerland	ST361	Cross-Border Emergence of Escherichia coli Producing the Carbapenemase NDM-5 in Switzerland and Germany
223	2021	2017-2018	Klebsiella pneumoniae	EBSI036	1	KPC-2	NDM-1	KPC+NDM	Klebsiella pneumoniae-KPC+NDM	＞16	＞16	＞16	60	Female	blood	ICU	pneumonia, diarrhea, and fever.	intravenous ceftriaxone and colistin	improved，discharged	Egypt	ST11	Emergence of Hypervirulent Carbapenem-Resistant Klebsiella pneumoniae Coharboring a blaNDM-1-Carrying Virulent Plasmid and a blaKPC-2-Carrying Plasmid in an Egyptian Hospital
224	2021	2015	Klebsiella pneumoniae	specimen no:3	1	NDM-1	OXA-48	NDM+OXA	Klebsiella pneumoniae-NDM+OXA	NA	NA	NA	NA	NA	NA	ICU	NA	NA	NA	Egypt		Molecular Characterization of Carbapenemase-Producing Klebsiella pneumoniae Isolated from Egyptian Pediatric Cancer Patients Including a Strain with a Rare Gene-Combination of β-Lactamases
224	2021	2015	Klebsiella pneumoniae	specimen no:82	1	NDM-1	OXA-48	NDM+OXA	Klebsiella pneumoniae-NDM+OXA	NA	NA	NA	NA	NA	NA	ICU	NA	NA	NA	Egypt		Molecular Characterization of Carbapenemase-Producing Klebsiella pneumoniae Isolated from Egyptian Pediatric Cancer Patients Including a Strain with a Rare Gene-Combination of β-Lactamases
224	2021	2015	Klebsiella pneumoniae	specimen no:128	1	NDM-1	OXA-48	NDM+OXA	Klebsiella pneumoniae-NDM+OXA	NA	NA	NA	NA	NA	NA	solid tumor ward	NA	NA	NA	Egypt		Molecular Characterization of Carbapenemase-Producing Klebsiella pneumoniae Isolated from Egyptian Pediatric Cancer Patients Including a Strain with a Rare Gene-Combination of β-Lactamases
225	2021	2018-2019	Escherichia coli	NA	2	KPC-2	NDM-1	KPC+NDM	Escherichia coli-KPC+NDM	NA	NA	NA	NA	NA	NA	NA	NA	NA	NA	Pakistan	ST1196	Molecular Epidemiology of mcr-1, bla KPC-2, and bla NDM-1 Harboring Clinically Isolated Escherichia coli from Pakistan
225	2021	2018-2019	Escherichia coli	NA	2	NDM-1	OXA-48	NDM+OXA	Escherichia coli-NDM+OXA	NA	NA	NA	NA	NA	NA	NA	NA	NA	NA	Pakistan	NA	Molecular Epidemiology of mcr-1, bla KPC-2, and bla NDM-1 Harboring Clinically Isolated Escherichia coli from Pakistan
226	2021	2014	Klebsiella pneumoniae	EN5199 (Kp3）	1	NDM-5	OXA-232	NDM+OXA	Klebsiella pneumoniae-NDM+OXA	＞32	16	＞32	NA	NA	blood	NA	NA	NA	NA	India	ST14	OXA-181-Like Carbapenemases in Klebsiella pneumoniae ST14, ST15, ST23, ST48, and ST231 from Septicemic Neonates: Coexistence with NDM-5, Resistome, Transmissibility, and Genome Diversity
226	2021	2016	Klebsiella pneumoniae	EN5339 (Kp9）	1	NDM-5	OXA-181	NDM+OXA	Klebsiella pneumoniae-NDM+OXA	＞32	＞32	＞32	NA	NA	blood	NA	NA	NA	NA	Idian	ST14	OXA-181-Like Carbapenemases in Klebsiella pneumoniae ST14, ST15, ST23, ST48, and ST231 from Septicemic Neonates: Coexistence with NDM-5, Resistome, Transmissibility, and Genome Diversity
226	2021	2016	Klebsiella pneumoniae	EN5340 (Kp10）	1	NDM-5	OXA-181	NDM+OXA	Klebsiella pneumoniae-NDM+OXA	NA	NA	NA	NA	NA	NA	NA	NA	NA	NA	Idian	ST14	OXA-181-Like Carbapenemases in Klebsiella pneumoniae ST14, ST15, ST23, ST48, and ST231 from Septicemic Neonates: Coexistence with NDM-5, Resistome, Transmissibility, and Genome Diversity
226	2021	2016	Klebsiella pneumoniae	EN5343 (Kp11）	1	NDM-5	OXA-181	NDM+OXA	Klebsiella pneumoniae-NDM+OXA	NA	NA	NA	NA	NA	NA	NA	NA	NA	NA	Idian	ST14	OXA-181-Like Carbapenemases in Klebsiella pneumoniae ST14, ST15, ST23, ST48, and ST231 from Septicemic Neonates: Coexistence with NDM-5, Resistome, Transmissibility, and Genome Diversity
227	2021	2019-2020	Klebsiella pneumoniae	NA	1	NDM-1	OXA-48	NDM+OXA	Klebsiella pneumoniae-NDM+OXA	NA	4	NA	NA	NA	urine	Graft	NA	NA	NA	Iran		The face of hypervirulent Klebsiella pneumoniae isolated from clinical samples of two Iranian teaching hospitals
227	2021	2019-2020	Klebsiella pneumoniae	NA	1	NDM-1	OXA-48	NDM+OXA	Klebsiella pneumoniae-NDM+OXA	NA	16	NA	NA	NA	urine	ICU	NA	NA	NA	Iran		The face of hypervirulent Klebsiella pneumoniae isolated from clinical samples of two Iranian teaching hospitals
227	2021	2019-2020	Klebsiella pneumoniae	NA	1	NDM-1	OXA-48	NDM+OXA	Klebsiella pneumoniae-NDM+OXA	NA	＞4	NA	NA	NA	cerebrospinal fluid	ICU	NA	NA	NA	Iran		The face of hypervirulent Klebsiella pneumoniae isolated from clinical samples of two Iranian teaching hospitals
227	2021	2019-2020	Klebsiella pneumoniae	NA	1	NDM-1	OXA-48	NDM+OXA	Klebsiella pneumoniae-NDM+OXA	NA	＜4	NA	NA	NA	urine	ICU	NA	NA	NA	Iran		The face of hypervirulent Klebsiella pneumoniae isolated from clinical samples of two Iranian teaching hospitals
227	2021	2019-2020	Klebsiella pneumoniae	NA	1	NDM-1	OXA-48	NDM+OXA	Klebsiella pneumoniae-NDM+OXA	NA	4	NA	NA	NA	tracheal	ICU	NA	NA	NA	Iran		The face of hypervirulent Klebsiella pneumoniae isolated from clinical samples of two Iranian teaching hospitals
227	2021	2019-2020	Klebsiella pneumoniae	NA	1	NDM-1	OXA-48	NDM+OXA	Klebsiella pneumoniae-NDM+OXA	NA	NA	NA	NA	NA	tracheal	ICU	NA	NA	NA	Iran	NA	The face of hypervirulent Klebsiella pneumoniae isolated from clinical samples of two Iranian teaching hospitals
227	2021	2019-2020	Klebsiella pneumoniae	NA	1	NDM-1	OXA-48	NDM+OXA	Klebsiella pneumoniae-NDM+OXA	NA	NA	NA	NA	NA	tracheal	ICU	NA	NA	NA	Iran		The face of hypervirulent Klebsiella pneumoniae isolated from clinical samples of two Iranian teaching hospitals
227	2021	2019-2020	Klebsiella pneumoniae	NA	1	NDM-1	OXA-48	NDM+OXA	Klebsiella pneumoniae-NDM+OXA	NA	NA	NA	NA	NA	blood	ICU	NA	NA	NA	Iran		The face of hypervirulent Klebsiella pneumoniae isolated from clinical samples of two Iranian teaching hospitals
227	2021	2019-2020	Klebsiella pneumoniae	NA	1	NDM-1	OXA-48	NDM+OXA	Klebsiella pneumoniae-NDM+OXA	NA	4	NA	NA	NA	tracheal	ICU	NA	NA	NA	Iran		The face of hypervirulent Klebsiella pneumoniae isolated from clinical samples of two Iranian teaching hospitals
227	2021	2019-2020	Klebsiella pneumoniae	NA	1	NDM-1	OXA-48	NDM+OXA	Klebsiella pneumoniae-NDM+OXA	NA	4	NA	NA	NA	tracheal	ICU	NA	NA	NA	Iran		The face of hypervirulent Klebsiella pneumoniae isolated from clinical samples of two Iranian teaching hospitals
227	2021	2019-2020	Klebsiella pneumoniae	NA	1	NDM-1	OXA-48	NDM+OXA	Klebsiella pneumoniae-NDM+OXA	NA	＞4	NA	NA	NA	tracheal	ICU	NA	NA	NA	Iran		The face of hypervirulent Klebsiella pneumoniae isolated from clinical samples of two Iranian teaching hospitals
227	2021	2019-2020	Klebsiella pneumoniae	NA	1	NDM-1	OXA-48	NDM+OXA	Klebsiella pneumoniae-NDM+OXA	NA	4	NA	NA	NA	tracheal	ICU	NA	NA	NA	Iran		The face of hypervirulent Klebsiella pneumoniae isolated from clinical samples of two Iranian teaching hospitals
227	2021	2019-2020	Klebsiella pneumoniae	NA	1	NDM-1	OXA-48	NDM+OXA	Klebsiella pneumoniae-NDM+OXA	NA	＞4	NA	NA	NA	tracheal	ICU	NA	NA	NA	Iran		The face of hypervirulent Klebsiella pneumoniae isolated from clinical samples of two Iranian teaching hospitals
227	2021	2019-2020	Klebsiella pneumoniae	NA	1	NDM-1	OXA-48	NDM+OXA	Klebsiella pneumoniae-NDM+OXA	NA	＜1	NA	NA	NA	tracheal	ICU	NA	NA	NA	Iran		The face of hypervirulent Klebsiella pneumoniae isolated from clinical samples of two Iranian teaching hospitals
227	2021	2019-2020	Klebsiella pneumoniae	NA	1	NDM-1	OXA-48	NDM+OXA	Klebsiella pneumoniae-NDM+OXA	NA	16	NA	NA	NA	tracheal	ICU	NA	NA	NA	Iran		The face of hypervirulent Klebsiella pneumoniae isolated from clinical samples of two Iranian teaching hospitals
227	2021	2019-2020	Klebsiella pneumoniae	NA	1	NDM-1	OXA-48	NDM+OXA	Klebsiella pneumoniae-NDM+OXA	NA	＞4	NA	NA	NA	tracheal	ICU	NA	NA	NA	Iran		The face of hypervirulent Klebsiella pneumoniae isolated from clinical samples of two Iranian teaching hospitals
227	2021	2019-2020	Klebsiella pneumoniae	NA	1	NDM-1	OXA-48	NDM+OXA	Klebsiella pneumoniae-NDM+OXA	NA	＞4	NA	NA	NA	tracheal	ICU	NA	NA	NA	Iran		The face of hypervirulent Klebsiella pneumoniae isolated from clinical samples of two Iranian teaching hospitals
227	2021	2019-2020	Klebsiella pneumoniae	NA	1	NDM-1	OXA-48	NDM+OXA	Klebsiella pneumoniae-NDM+OXA	NA	16	NA	NA	NA	tracheal	ICU	NA	NA	NA	Iran		The face of hypervirulent Klebsiella pneumoniae isolated from clinical samples of two Iranian teaching hospitals
227	2021	2019-2020	Klebsiella pneumoniae	NA	1	NDM-1	OXA-48	NDM+OXA	Klebsiella pneumoniae-NDM+OXA	NA	8	NA	NA	NA	tracheal	ICU	NA	NA	NA	Iran		The face of hypervirulent Klebsiella pneumoniae isolated from clinical samples of two Iranian teaching hospitals
227	2021	2019-2020	Klebsiella pneumoniae	NA	1	NDM-1	OXA-48	NDM+OXA	Klebsiella pneumoniae-NDM+OXA	NA	8	NA	NA	NA	tracheal	ICU	NA	NA	NA	Iran		The face of hypervirulent Klebsiella pneumoniae isolated from clinical samples of two Iranian teaching hospitals
227	2021	2019-2020	Klebsiella pneumoniae	NA	1	NDM-1	OXA-48	NDM+OXA	Klebsiella pneumoniae-NDM+OXA	NA	8	NA	NA	NA	tracheal	ICU	NA	NA	NA	Iran		The face of hypervirulent Klebsiella pneumoniae isolated from clinical samples of two Iranian teaching hospitals
227	2021	2019-2020	Klebsiella pneumoniae	NA	1	NDM-1	OXA-48	NDM+OXA	Klebsiella pneumoniae-NDM+OXA	NA	＞4	NA	NA	NA	urine	Infectious	NA	NA	NA	Iran		The face of hypervirulent Klebsiella pneumoniae isolated from clinical samples of two Iranian teaching hospitals
227	2021	2019-2020	Klebsiella pneumoniae	NA	1	NDM-1	OXA-48	NDM+OXA	Klebsiella pneumoniae-NDM+OXA	NA	NA	NA	NA	NA	pus	Surgery	NA	NA	NA	Iran	NA	The face of hypervirulent Klebsiella pneumoniae isolated from clinical samples of two Iranian teaching hospitals
227	2021	2019-2020	Klebsiella pneumoniae	NA	1	NDM-1	OXA-48	NDM+OXA	Klebsiella pneumoniae-NDM+OXA	NA	NA	NA	NA	NA	urine	Surgery	NA	NA	NA	Iran		The face of hypervirulent Klebsiella pneumoniae isolated from clinical samples of two Iranian teaching hospitals
227	2021	2019-2020	Klebsiella pneumoniae	NA	1	NDM-1	OXA-48	NDM+OXA	Klebsiella pneumoniae-NDM+OXA	NA	256	NA	NA	NA	blood	Surgery	NA	NA	NA	Iran		The face of hypervirulent Klebsiella pneumoniae isolated from clinical samples of two Iranian teaching hospitals
227	2021	2019-2020	Klebsiella pneumoniae	NA	1	NDM-1	OXA-48	NDM+OXA	Klebsiella pneumoniae-NDM+OXA	NA	NA	NA	NA	NA	abdominal secretions	Surgery	NA	NA	NA	Iran		The face of hypervirulent Klebsiella pneumoniae isolated from clinical samples of two Iranian teaching hospitals
227	2021	2019-2020	Klebsiella pneumoniae	NA	1	NDM-1	OXA-48	NDM+OXA	Klebsiella pneumoniae-NDM+OXA	NA	8	NA	NA	NA	pus	ICU	NA	NA	NA	Iran		The face of hypervirulent Klebsiella pneumoniae isolated from clinical samples of two Iranian teaching hospitals
227	2021	2019-2020	Klebsiella pneumoniae	NA	1	NDM-1	OXA-48	NDM+OXA	Klebsiella pneumoniae-NDM+OXA	NA	＞4	NA	NA	NA	tracheal	Infectious	NA	NA	NA	Iran		The face of hypervirulent Klebsiella pneumoniae isolated from clinical samples of two Iranian teaching hospitals
227	2021	2019-2020	Klebsiella pneumoniae	NA	1	NDM-1	OXA-48	NDM+OXA	Klebsiella pneumoniae-NDM+OXA	NA	NA	NA	NA	NA	wound	Surgery	NA	NA	NA	Iran		The face of hypervirulent Klebsiella pneumoniae isolated from clinical samples of two Iranian teaching hospitals
228	2021	2020	Klebsiella pneumoniae	NO:23	1	NDM	OXA-48	NDM+OXA	Klebsiella pneumoniae-NDM+OXA	＞8	＞8	＞4	NA	NA	NA	NA	NA	NA	NA	Thailand		The Potential Use of Ceftazidime-Avibactam Against Carbapenem Resistant Klebsiella pneumoniae Clinical Isolates Harboring Different Carbapenemase T ypes in a Thai University Hospital
228	2021	2020	Klebsiella pneumoniae	NO:24	1	NDM	OXA-48	NDM+OXA	Klebsiella pneumoniae-NDM+OXA	＞8	＞8	＞4	NA	NA	NA	NA	NA	NA	NA	Thailand		The Potential Use of Ceftazidime-Avibactam Against Carbapenem Resistant Klebsiella pneumoniae Clinical Isolates Harboring Different Carbapenemase T ypes in a Thai University Hospital
228	2021	2020	Klebsiella pneumoniae	NO:25	1	NDM	OXA-48	NDM+OXA	Klebsiella pneumoniae-NDM+OXA	＞8	＞8	＞4	NA	NA	NA	NA	NA	NA	NA	Thailand		The Potential Use of Ceftazidime-Avibactam Against Carbapenem Resistant Klebsiella pneumoniae Clinical Isolates Harboring Different Carbapenemase T ypes in a Thai University Hospital
228	2021	2020	Klebsiella pneumoniae	NO:26	1	NDM	OXA-48	NDM+OXA	Klebsiella pneumoniae-NDM+OXA	＞8	＞8	＞4	NA	NA	NA	NA	NA	NA	NA	Thailand		The Potential Use of Ceftazidime-Avibactam Against Carbapenem Resistant Klebsiella pneumoniae Clinical Isolates Harboring Different Carbapenemase T ypes in a Thai University Hospital
228	2021	2020	Klebsiella pneumoniae	NO:27	1	NDM	OXA-48	NDM+OXA	Klebsiella pneumoniae-NDM+OXA	＞8	＞8	＞4	NA	NA	NA	NA	NA	NA	NA	Thailand		The Potential Use of Ceftazidime-Avibactam Against Carbapenem Resistant Klebsiella pneumoniae Clinical Isolates Harboring Different Carbapenemase T ypes in a Thai University Hospital
228	2021	2020	Klebsiella pneumoniae	NO:28	1	NDM	OXA-48	NDM+OXA	Klebsiella pneumoniae-NDM+OXA	＞8	＞8	＞4	NA	NA	NA	NA	NA	NA	NA	Thailand		The Potential Use of Ceftazidime-Avibactam Against Carbapenem Resistant Klebsiella pneumoniae Clinical Isolates Harboring Different Carbapenemase T ypes in a Thai University Hospital
228	2021	2020	Klebsiella pneumoniae	NO:29	1	NDM	OXA-48	NDM+OXA	Klebsiella pneumoniae-NDM+OXA	＞8	＞8	＞4	NA	NA	NA	NA	NA	NA	NA	Thailand		The Potential Use of Ceftazidime-Avibactam Against Carbapenem Resistant Klebsiella pneumoniae Clinical Isolates Harboring Different Carbapenemase T ypes in a Thai University Hospital
228	2021	2020	Klebsiella pneumoniae	NO:30	1	NDM	OXA-48	NDM+OXA	Klebsiella pneumoniae-NDM+OXA	＞8	＞8	＞4	NA	NA	NA	NA	NA	NA	NA	Thailand		The Potential Use of Ceftazidime-Avibactam Against Carbapenem Resistant Klebsiella pneumoniae Clinical Isolates Harboring Different Carbapenemase T ypes in a Thai University Hospital
228	2021	2020	Klebsiella pneumoniae	NO:31	1	NDM	OXA-48	NDM+OXA	Klebsiella pneumoniae-NDM+OXA	＞8	＞8	＞4	NA	NA	NA	NA	NA	NA	NA	Thailand		The Potential Use of Ceftazidime-Avibactam Against Carbapenem Resistant Klebsiella pneumoniae Clinical Isolates Harboring Different Carbapenemase T ypes in a Thai University Hospital
228	2021	2020	Klebsiella pneumoniae	NO:32	1	NDM	OXA-48	NDM+OXA	Klebsiella pneumoniae-NDM+OXA	＞8	＞8	＞4	NA	NA	NA	NA	NA	NA	NA	Thailand		The Potential Use of Ceftazidime-Avibactam Against Carbapenem Resistant Klebsiella pneumoniae Clinical Isolates Harboring Different Carbapenemase T ypes in a Thai University Hospital
228	2021	2020	Klebsiella pneumoniae	NO:33	1	NDM	OXA-48	NDM+OXA	Klebsiella pneumoniae-NDM+OXA	＞8	＞8	＞4	NA	NA	NA	NA	NA	NA	NA	Thailand		The Potential Use of Ceftazidime-Avibactam Against Carbapenem Resistant Klebsiella pneumoniae Clinical Isolates Harboring Different Carbapenemase T ypes in a Thai University Hospital
228	2021	2020	Klebsiella pneumoniae	NO:34	1	NDM	OXA-48	NDM+OXA	Klebsiella pneumoniae-NDM+OXA	＞8	＞8	＞4	NA	NA	NA	NA	NA	NA	NA	Thailand		The Potential Use of Ceftazidime-Avibactam Against Carbapenem Resistant Klebsiella pneumoniae Clinical Isolates Harboring Different Carbapenemase T ypes in a Thai University Hospital
228	2021	2020	Klebsiella pneumoniae	NO:35	1	NDM	OXA-48	NDM+OXA	Klebsiella pneumoniae-NDM+OXA	＞8	＞8	＞4	NA	NA	NA	NA	NA	NA	NA	Thailand		The Potential Use of Ceftazidime-Avibactam Against Carbapenem Resistant Klebsiella pneumoniae Clinical Isolates Harboring Different Carbapenemase T ypes in a Thai University Hospital
228	2021	2020	Klebsiella pneumoniae	NO:36	1	NDM	OXA-48	NDM+OXA	Klebsiella pneumoniae-NDM+OXA	＞8	＞8	＞4	NA	NA	NA	NA	NA	NA	NA	Thailand		The Potential Use of Ceftazidime-Avibactam Against Carbapenem Resistant Klebsiella pneumoniae Clinical Isolates Harboring Different Carbapenemase T ypes in a Thai University Hospital
228	2021	2020	Klebsiella pneumoniae	NO:37	1	NDM	OXA-48	NDM+OXA	Klebsiella pneumoniae-NDM+OXA	＞8	＞8	＞4	NA	NA	NA	NA	NA	NA	NA	Thailand		The Potential Use of Ceftazidime-Avibactam Against Carbapenem Resistant Klebsiella pneumoniae Clinical Isolates Harboring Different Carbapenemase T ypes in a Thai University Hospital
228	2021	2020	Klebsiella pneumoniae	NO:38	1	NDM	OXA-48	NDM+OXA	Klebsiella pneumoniae-NDM+OXA	＞8	＞8	＞4	NA	NA	NA	NA	NA	NA	NA	Thailand		The Potential Use of Ceftazidime-Avibactam Against Carbapenem Resistant Klebsiella pneumoniae Clinical Isolates Harboring Different Carbapenemase T ypes in a Thai University Hospital
228	2021	2020	Klebsiella pneumoniae	NO:39	1	NDM	OXA-48	NDM+OXA	Klebsiella pneumoniae-NDM+OXA	＞8	＞8	＞4	NA	NA	NA	NA	NA	NA	NA	Thailand		The Potential Use of Ceftazidime-Avibactam Against Carbapenem Resistant Klebsiella pneumoniae Clinical Isolates Harboring Different Carbapenemase T ypes in a Thai University Hospital
228	2021	2020	Klebsiella pneumoniae	NO:40	1	NDM	OXA-48	NDM+OXA	Klebsiella pneumoniae-NDM+OXA	＞8	＞8	＞4	NA	NA	NA	NA	NA	NA	NA	Thailand		The Potential Use of Ceftazidime-Avibactam Against Carbapenem Resistant Klebsiella pneumoniae Clinical Isolates Harboring Different Carbapenemase T ypes in a Thai University Hospital
228	2021	2020	Klebsiella pneumoniae	NO:41	1	NDM	OXA-48	NDM+OXA	Klebsiella pneumoniae-NDM+OXA	＞8	＞8	＞4	NA	NA	NA	NA	NA	NA	NA	Thailand		The Potential Use of Ceftazidime-Avibactam Against Carbapenem Resistant Klebsiella pneumoniae Clinical Isolates Harboring Different Carbapenemase T ypes in a Thai University Hospital
228	2021	2020	Klebsiella pneumoniae	NO:42	1	NDM	OXA-48	NDM+OXA	Klebsiella pneumoniae-NDM+OXA	＞8	＞8	＞4	NA	NA	NA	NA	NA	NA	NA	Thailand		The Potential Use of Ceftazidime-Avibactam Against Carbapenem Resistant Klebsiella pneumoniae Clinical Isolates Harboring Different Carbapenemase T ypes in a Thai University Hospital
228	2021	2020	Klebsiella pneumoniae	NO:43	1	NDM	OXA-48	NDM+OXA	Klebsiella pneumoniae-NDM+OXA	＞8	＞8	＞4	NA	NA	NA	NA	NA	NA	NA	Thailand		The Potential Use of Ceftazidime-Avibactam Against Carbapenem Resistant Klebsiella pneumoniae Clinical Isolates Harboring Different Carbapenemase T ypes in a Thai University Hospital
229	2021	2019	Acinetobacter baumannii	DETAB-P2	1	NDM-1	OXA-58	NDM+OXA	Acinetobacter baumannii-NDM+OXA	64	256	NA	NA	NA	rectal swab	ICU	NA	NA	NA	Zhejiang, China	ST138/ST2209	Transferable Acinetobacter baumannii plasmid pDETAB2 encodes OXA-58 and NDM-1 and represents a new class of antibiotic resistance plasmids
230	2021	2018	Citrobacter braakii	NA	1	NDM	OXA-48	NDM+OXA	Citrobacter braakii-NDM+OXA	NA	NA	NA	NA	NA	NA	NA	NA	NA	NA	Morocco	NA	Dissemination of Carbapenemases (OXA-48, NDM and VIM） Producing Enterobacteriaceae Isolated from the Mohamed VI University Hospital in Marrakech, Morocco
230	2021	2018	Citrobacter freundii	NA	2	NDM	OXA-48	NDM+OXA	Citrobacter freundii-NDM+OXA	NA	NA	NA	NA	NA	NA	NA	NA	NA	NA	Morocco	NA	Dissemination of Carbapenemases (OXA-48, NDM and VIM） Producing Enterobacteriaceae Isolated from the Mohamed VI University Hospital in Marrakech, Morocco
230	2021	2018	Enterobacter cloacae	NA	6	NDM	OXA-48	NDM+OXA	Enterobacter cloacae-NDM+OXA	NA	NA	NA	NA	NA	NA	NA	NA	NA	NA	Morocco	NA	Dissemination of Carbapenemases (OXA-48, NDM and VIM） Producing Enterobacteriaceae Isolated from the Mohamed VI University Hospital in Marrakech, Morocco
230	2021	2018	Escherichia coli	NA	3	NDM	OXA-48	NDM+OXA	Escherichia coli-NDM+OXA	NA	NA	NA	NA	NA	NA	NA	NA	NA	NA	Morocco	NA	Dissemination of Carbapenemases (OXA-48, NDM and VIM） Producing Enterobacteriaceae Isolated from the Mohamed VI University Hospital in Marrakech, Morocco
230	2021	2018	Klebsiella pneumoniae	NA	26	NDM	OXA-48	NDM+OXA	Klebsiella pneumoniae-NDM+OXA	NA	NA	NA	NA	NA	NA	NA	NA	NA	NA	Morocco	NA	Dissemination of Carbapenemases (OXA-48, NDM and VIM） Producing Enterobacteriaceae Isolated from the Mohamed VI University Hospital in Marrakech, Morocco
231	2021	2017	Escherichia coli	155H	1	NDM-1	VIM-2	NDM+VIM	Escherichia coli-NDM+VIM	NA	＞32	NA	NA	NA	Material Table	Surgery	NA	NA	NA	Tunisia	NA	Occurrence of NDM-1 and VIM-2 Co-Producing Escherichia coli and OprD Alteration in Pseudomonas aeruginosa Isolated from Hospital Environment Samples in Northwestern Tunisia
232	2021	2015-2018	Acinetobacter baumannii	KAB25	1	NDM-1	OXA-23	NDM+OXA	Acinetobacter baumannii-NDM+OXA+NDM+OXA	≥16	NA	NA	NA	male	NA	Inpatient	skin and soft tissue infection	NA	NA	Kenya	ST1	Detection of diverse carbapenem and multidrug resistance genes and high-risk strain types among carbapenem nonsusceptible clinical isolates of target gramnegative bacteria in Kenya
232	2021	2015-2018	Acinetobacter baumannii	KAB26	1	NDM-1	OXA-23	NDM+OXA	Acinetobacter baumannii-NDM+OXA+NDM+OXA	≥16	NA	NA	NA	male	NA	Inpatient	NA	NA	NA	Kenya	ST1	Detection of diverse carbapenem and multidrug resistance genes and high-risk strain types among carbapenem nonsusceptible clinical isolates of target gramnegative bacteria in Kenya
232	2021	2015-2018	Acinetobacter baumannii	KAB27	1	NDM-1	OXA-23	NDM+OXA	Acinetobacter baumannii-NDM+OXA+NDM+OXA	≥16	NA	NA	NA	male	NA	Inpatient	NA	NA	NA	Kenya	ST1	Detection of diverse carbapenem and multidrug resistance genes and high-risk strain types among carbapenem nonsusceptible clinical isolates of target gramnegative bacteria in Kenya
232	2021	2015-2018	Acinetobacter baumannii	KAB13	1	NDM-1	OXA-23	NDM+OXA	Acinetobacter baumannii-NDM+OXA+NDM+OXA	≥16	NA	NA	NA	female	NA	Inpatient	skin and soft tissue infection	NA	NA	Kenya	ST1475	Detection of diverse carbapenem and multidrug resistance genes and high-risk strain types among carbapenem nonsusceptible clinical isolates of target gramnegative bacteria in Kenya
232	2021	2015-2018	Acinetobacter baumannii	KAB14	1	NDM-1	OXA-58	NDM+OXA	Acinetobacter baumannii-NDM+OXA+NDM+OXA	8	NA	NA	NA	male	NA	Inpatient	skin and soft tissue infection	NA	NA	Kenya	ST164	Detection of diverse carbapenem and multidrug resistance genes and high-risk strain types among carbapenem nonsusceptible clinical isolates of target gramnegative bacteria in Kenya
232	2021	2015-2018	Pseudomonas aeruginosa	KPA2	1	NDM-1	OXA-50	NDM+OXA	Pseudomonas aeruginosa-NDM+OXA	≥16	NA	NA	NA	male	NA	Inpatient	urinary tract infections	NA	NA	Kenya	ST357	Detection of diverse carbapenem and multidrug resistance genes and high-risk strain types among carbapenem nonsusceptible clinical isolates of target gramnegative bacteria in Kenya
232	2021	2015-2018	Pseudomonas aeruginosa	KPA3	1	NDM-1	OXA-50	NDM+OXA	Pseudomonas aeruginosa-NDM+OXA	≥16	NA	NA	NA	male	NA	Inpatient	urinary tract infections	NA	NA	Kenya	ST357	Detection of diverse carbapenem and multidrug resistance genes and high-risk strain types among carbapenem nonsusceptible clinical isolates of target gramnegative bacteria in Kenya
232	2021	2015-2018	Pseudomonas aeruginosa	KPA4	1	NDM-1	OXA-50	NDM+OXA	Pseudomonas aeruginosa-NDM+OXA	≥16	NA	NA	NA	male	NA	Inpatient	urinary tract infections	NA	NA	Kenya	ST357	Detection of diverse carbapenem and multidrug resistance genes and high-risk strain types among carbapenem nonsusceptible clinical isolates of target gramnegative bacteria in Kenya
232	2021	2015-2018	Pseudomonas aeruginosa	KPA5	1	NDM-1	OXA-50	NDM+OXA	Pseudomonas aeruginosa-NDM+OXA	≥16	NA	NA	NA	male	NA	Inpatient	urinary tract infections	NA	NA	Kenya	ST357	Detection of diverse carbapenem and multidrug resistance genes and high-risk strain types among carbapenem nonsusceptible clinical isolates of target gramnegative bacteria in Kenya
233	2021	2013	Pseudomonas aeruginosa	C2-04	1	KPC-2	VIM-2	KPC+VIM	Pseudomonas aeruginosa-KPC+VIM	≥16	≥16	NA	70-79	male	urine	NA	chronic kidney disease; hypertension	NA	NA	Colombia	NA	Genetic Diversity of Multidrug-Resistant Pseudomonas aeruginosa Isolates Carrying blaVIM−2 and blaKPC−2 Genes That Spread on Different Genetic Environment in Colombia
234	2021	NA	Klebsiella pneumoniae	Isolates number:17	1	NDM-1	OXA-48	NDM+OXA	Klebsiella pneumoniae-NDM+OXA	NA	NA	NA	NA	NA	NA	NA	NA	NA	NA	Australia		Rapid detection of NDM and VIM carbapenemase encoding genes by recombinase polymerase amplification and lateral flow–based detection
234	2021	NA	Klebsiella pneumoniae	Isolates number:41	1	NDM-1	OXA-48	NDM+OXA	Klebsiella pneumoniae-NDM+OXA	NA	NA	NA	NA	NA	NA	NA	NA	NA	NA	Australia		Rapid detection of NDM and VIM carbapenemase encoding genes by recombinase polymerase amplification and lateral flow–based detection
234	2021	NA	Klebsiella pneumoniae	Isolates number:43	1	NDM-1	OXA-48	NDM+OXA	Klebsiella pneumoniae-NDM+OXA	NA	NA	NA	NA	NA	NA	NA	NA	NA	NA	Australia		Rapid detection of NDM and VIM carbapenemase encoding genes by recombinase polymerase amplification and lateral flow–based detection
235	2021	2020	Klebsiella pneumoniae	KPWX136	1	KPC-2	NDM-5	KPC+NDM	Klebsiella pneumoniae-KPC+NDM	≥16	≥16	NA	73	male	sputum	NA	chronic bronchitis and severe pulmonary infection	NA	NA	Wuxi, Jiangsu, China	ST11	Characterisation of bla NDM-5 and bla KPC-2 co-occurrence in K64-ST11 carbapenem-resistant Klebsiella pneumoniae
237	2022	2019	Citrobacter freundii	NA	1	NDM-1	VIM-48	NDM+VIM	Citrobacter freundii-NDM+VIM	NA	NA	NA	NA	NA	NA	NA	NA	NA	NA	Tunisia		Whole Genome Sequencing of a Citrobacter freundii Strain Isolated from the Hospital Environment: An Extremely Multiresistant NDM-1 and VIM-48 Coproducing Isolate
238	2022	2018	Klebsiella pneumoniae	AZS099	1	NDM-1	IMP-4	NDM+IMP	Klebsiella pneumoniae-NDM+IMP	>16	>16	>4	3 months	NA	blood	NA	biliary tract infection、cholangitis	treated with meropenem (0.15 g, q 8 h, 5 days)	improved and discharged	Zhejiang, China	ST20	Coexistence of bla NDM-1 and bla IMP-4 in One Novel Hybrid Plasmid Confers Transferable Carbapenem Resistance in an ST20-K28 Klebsiella pneumoniae
239	2022	2021	Klebsiella pneumoniae	AHSWKP25	1	KPC-2	NDM-1	KPC+NDM	Klebsiella pneumoniae-KPC+NDM	64	>8	NA	NA	NA	blood	NA	acute myeloid leukemia with abloodstream infection	ceftazidime, meropenem, moxifloxacin, tigecycline, and voriconazole	died of multiorgan failure	Sichuan,China	ST464	Emergence of a Hypervirulent Tigecycline-Resistant Klebsiella pneumoniae Strain Co-producing blaNDM−1 and blaKPC−2 With an Uncommon Sequence Type ST464 in Southwestern China
240	2022	2019-2020	Escherichia coli	NA	1	NDM	OXA-48	NDM+OXA	Escherichia coli-NDM+OXA	NA	NA	NA	NA	NA	NA	NA	NA	NA	NA	Thailand	NA	Antimicrobial Activity Profiles and Potential Antimicrobial Regimens against Carbapenem-Resistant Enterobacterales Isolated from Multi-Centers in Western Thailand
240	2022	2019-2020	Klebsiella pneumoniae	NA	9	NDM	OXA-48	NDM+OXA	Klebsiella pneumoniae-NDM+OXA	＞16	＞16	＞2	NA	NA	NA	NA	NA	NA	NA	Thailand	NA	Antimicrobial Activity Profiles and Potential Antimicrobial Regimens against Carbapenem-Resistant Enterobacterales Isolated from Multi-Centers in Western Thailand
241	2022	2018-2020	Escherichia coli	NA	2	NDM-1	OXA-48	NDM+OXA	Escherichia coli-NDM+OXA	NA	NA	NA	NA	NA	NA	NA	NA	NA	NA	Thailand	NA	Association Between Types of Carbapenemase and Clinical Outcomes of Infection Due to Carbapenem Resistance Enterobacterales
241	2022	2018-2020	Klebsiella pneumoniae	NA	32	NDM-1	OXA-48	NDM+OXA	Klebsiella pneumoniae-NDM+OXA	NA	NA	NA	NA	NA	NA	NA	NA	NA	NA	Thailand	NA	Association Between Types of Carbapenemase and Clinical Outcomes of Infection Due to Carbapenem Resistance Enterobacterales
242	2022	2020-2021	Klebsiella pneumoniae	NA	9	NDM	OXA-48	NDM+OXA	Klebsiella pneumoniae-NDM+OXA	NA	NA	NA	NA	NA	NA	NA	NA	NA	NA	Egypt	NA	Carbapenem-Resistant Klebsiella pneumoniae Among Patients with Ventilator-Associated Pneumonia: Evaluation of Antibiotic Combinations and Susceptibility to New Antibiotics
243	2022	2012	Klebsiella pneumoniae	EBSI041	1	KPC-2	OXA-48	KPC+OXA	Klebsiella pneumoniae-KPC+OXA	＞32	＞32	＞32	NA	male	blood	emergency ICU	Septicemia	NA	NA	Egypt	ST11	Carriage of distinct blaKPC-2 and blaOXA-48 plasmids in a single ST11 hypervirulent Klebsiella pneumoniae isolate in Egypt
244	2022	2019	Acinetobacter towneri	19110F47	1	NDM-1	OXA-58	NDM+OXA	Acinetobacter towneri-NDM+OXA	16	NA	NA	NA	NA	swab	NA	NA	NA	NA	Henan; China	NA	Characterization of a genomic Island carrying the tet(X4） gene in porcine Acinetobacter towneri co-harboring plasmid-borne blaNDM−1 and blaOXA−58 genes
245	2022	2019-2021	Klebsiella pneumoniae	NA	4	KPC	NDM	KPC+NDM	Klebsiella pneumoniae-KPC+NDM	NA	NA	NA	NA	NA	NA	ICU	NA	NA	NA	Egypt		Characterization of Carbapenem-Resistant K. Pneumoniae Isolated from Intensive Care Units of Zagazig University Hospitals
245	2022	2019-2021	Klebsiella pneumoniae	NA	3	KPC	OXA-48	KPC+OXA	Klebsiella pneumoniae-KPC+OXA	NA	NA	NA	NA	NA	NA	NA	NA	NA	NA	Egypt		Characterization of Carbapenem-Resistant K. Pneumoniae Isolated from Intensive Care Units of Zagazig University Hospitals
245	2022	2019-2021	Klebsiella pneumoniae	NA	6	NDM	OXA-48	NDM+OXA	Klebsiella pneumoniae-NDM+OXA	NA	NA	NA	NA	NA	NA	NA	NA	NA	NA	Egypt		Characterization of Carbapenem-Resistant K. Pneumoniae Isolated from Intensive Care Units of Zagazig University Hospitals
246	2022	2019-2020	Escherichia coli	EC75	1	NDM-1	OXA-48	NDM+OXA	Escherichia coli-NDM+OXA	NA	NA	NA	NA	NA	urine	NA	NA	NA	NA	Pakistan	ST405	Characterization of Genomic Diversity among Carbapenem-Resistant Escherichia coli Clinical Isolates and Antibacterial Efficacy of Silver Nanoparticles from Pakistan
246	2022	2019-2020	Escherichia coli	EC02	1	NDM-1	OXA-48	NDM+OXA	Escherichia coli-NDM+OXA	NA	NA	NA	NA	NA	urine	NA	NA	NA	NA	Pakistan	ST405	Characterization of Genomic Diversity among Carbapenem-Resistant Escherichia coli Clinical Isolates and Antibacterial Efficacy of Silver Nanoparticles from Pakistan
246	2022	2019-2020	Escherichia coli	EC56	1	NDM-1	OXA-48	NDM+OXA	Escherichia coli-NDM+OXA	NA	NA	NA	NA	NA	urine	NA	NA	NA	NA	Pakistan	ST405	Characterization of Genomic Diversity among Carbapenem-Resistant Escherichia coli Clinical Isolates and Antibacterial Efficacy of Silver Nanoparticles from Pakistan
246	2022	2019-2020	Escherichia coli	EC23	1	NDM-1	OXA-48	NDM+OXA	Escherichia coli-NDM+OXA	NA	NA	NA	NA	NA	pus	NA	NA	NA	NA	Pakistan	ST405	Characterization of Genomic Diversity among Carbapenem-Resistant Escherichia coli Clinical Isolates and Antibacterial Efficacy of Silver Nanoparticles from Pakistan
246	2022	2019-2020	Escherichia coli	EC33	1	NDM-1	OXA-48	NDM+OXA	Escherichia coli-NDM+OXA	NA	NA	NA	NA	NA	wound	NA	NA	NA	NA	Pakistan	ST405	Characterization of Genomic Diversity among Carbapenem-Resistant Escherichia coli Clinical Isolates and Antibacterial Efficacy of Silver Nanoparticles from Pakistan
246	2022	2019-2020	Escherichia coli	EC76	1	NDM-1	OXA-48	NDM+OXA	Escherichia coli-NDM+OXA	NA	NA	NA	NA	NA	blood	NA	NA	NA	NA	Pakistan	ST405	Characterization of Genomic Diversity among Carbapenem-Resistant Escherichia coli Clinical Isolates and Antibacterial Efficacy of Silver Nanoparticles from Pakistan
246	2022	2019-2020	Escherichia coli	EC90	1	NDM-1	OXA-48	NDM+OXA	Escherichia coli-NDM+OXA	NA	NA	NA	NA	NA	blood	NA	NA	NA	NA	Pakistan	ST405	Characterization of Genomic Diversity among Carbapenem-Resistant Escherichia coli Clinical Isolates and Antibacterial Efficacy of Silver Nanoparticles from Pakistan
246	2022	2019-2020	Escherichia coli	EC73	1	NDM-1	OXA-48	NDM+OXA	Escherichia coli-NDM+OXA	NA	NA	NA	NA	NA	urine	NA	NA	NA	NA	Pakistan	ST131	Characterization of Genomic Diversity among Carbapenem-Resistant Escherichia coli Clinical Isolates and Antibacterial Efficacy of Silver Nanoparticles from Pakistan
246	2022	2019-2020	Escherichia coli	EC95	1	NDM-1	OXA-48	NDM+OXA	Escherichia coli-NDM+OXA	NA	NA	NA	NA	NA	urine	NA	NA	NA	NA	Pakistan	ST131	Characterization of Genomic Diversity among Carbapenem-Resistant Escherichia coli Clinical Isolates and Antibacterial Efficacy of Silver Nanoparticles from Pakistan
246	2022	2019-2020	Escherichia coli	EC101	1	NDM-1	OXA-48	NDM+OXA	Escherichia coli-NDM+OXA	NA	NA	NA	NA	NA	urine	NA	NA	NA	NA	Pakistan	ST131	Characterization of Genomic Diversity among Carbapenem-Resistant Escherichia coli Clinical Isolates and Antibacterial Efficacy of Silver Nanoparticles from Pakistan
246	2022	2019-2020	Escherichia coli	EC97	1	NDM-1	OXA-48	NDM+OXA	Escherichia coli-NDM+OXA	NA	NA	NA	NA	NA	urine	NA	NA	NA	NA	Pakistan	ST131	Characterization of Genomic Diversity among Carbapenem-Resistant Escherichia coli Clinical Isolates and Antibacterial Efficacy of Silver Nanoparticles from Pakistan
246	2022	2019-2020	Escherichia coli	EC84	1	NDM-1	OXA-48	NDM+OXA	Escherichia coli-NDM+OXA	NA	NA	NA	NA	NA	wound	NA	NA	NA	NA	Pakistan	ST131	Characterization of Genomic Diversity among Carbapenem-Resistant Escherichia coli Clinical Isolates and Antibacterial Efficacy of Silver Nanoparticles from Pakistan
246	2022	2019-2020	Escherichia coli	EC85	1	NDM-1	OXA-48	NDM+OXA	Escherichia coli-NDM+OXA	NA	NA	NA	NA	NA	Pleural-fluid	NA	NA	NA	NA	Pakistan	ST131	Characterization of Genomic Diversity among Carbapenem-Resistant Escherichia coli Clinical Isolates and Antibacterial Efficacy of Silver Nanoparticles from Pakistan
246	2022	2019-2020	Escherichia coli	EC39	1	NDM-1	OXA-48	NDM+OXA	Escherichia coli-NDM+OXA	NA	NA	NA	NA	NA	pus	NA	NA	NA	NA	Pakistan	ST101	Characterization of Genomic Diversity among Carbapenem-Resistant Escherichia coli Clinical Isolates and Antibacterial Efficacy of Silver Nanoparticles from Pakistan
246	2022	2019-2020	Escherichia coli	EC32	1	NDM-1	OXA-48	NDM+OXA	Escherichia coli-NDM+OXA	NA	NA	NA	NA	NA	wound	NA	NA	NA	NA	Pakistan	ST101	Characterization of Genomic Diversity among Carbapenem-Resistant Escherichia coli Clinical Isolates and Antibacterial Efficacy of Silver Nanoparticles from Pakistan
246	2022	2019-2020	Escherichia coli	EC54	1	NDM-1	OXA-48	NDM+OXA	Escherichia coli-NDM+OXA	NA	NA	NA	NA	NA	Pleural-fluid	NA	NA	NA	NA	Pakistan	ST101	Characterization of Genomic Diversity among Carbapenem-Resistant Escherichia coli Clinical Isolates and Antibacterial Efficacy of Silver Nanoparticles from Pakistan
246	2022	2019-2020	Escherichia coli	EC70	1	NDM-1	OXA-48	NDM+OXA	Escherichia coli-NDM+OXA	NA	NA	NA	NA	NA	Pleural-fluid	NA	NA	NA	NA	Pakistan	ST101	Characterization of Genomic Diversity among Carbapenem-Resistant Escherichia coli Clinical Isolates and Antibacterial Efficacy of Silver Nanoparticles from Pakistan
246	2022	2019-2020	Escherichia coli	EC57	1	NDM-1	OXA-48	NDM+OXA	Escherichia coli-NDM+OXA	NA	NA	NA	NA	NA	urine	NA	NA	NA	NA	Pakistan	ST6348	Characterization of Genomic Diversity among Carbapenem-Resistant Escherichia coli Clinical Isolates and Antibacterial Efficacy of Silver Nanoparticles from Pakistan
246	2022	2019-2020	Escherichia coli	EC17	1	NDM-7	OXA-48	NDM+OXA	Escherichia coli-NDM+OXA	NA	NA	NA	NA	NA	pus	NA	NA	NA	NA	Pakistan	ST405	Characterization of Genomic Diversity among Carbapenem-Resistant Escherichia coli Clinical Isolates and Antibacterial Efficacy of Silver Nanoparticles from Pakistan
246	2022	2019-2020	Escherichia coli	EC98	1	NDM-7	OXA-48	NDM+OXA	Escherichia coli-NDM+OXA	NA	NA	NA	NA	NA	urine	NA	NA	NA	NA	Pakistan	ST405	Characterization of Genomic Diversity among Carbapenem-Resistant Escherichia coli Clinical Isolates and Antibacterial Efficacy of Silver Nanoparticles from Pakistan
246	2022	2019-2020	Escherichia coli	EC89	1	NDM-7	OXA-48	NDM+OXA	Escherichia coli-NDM+OXA	NA	NA	NA	NA	NA	urine	NA	NA	NA	NA	Pakistan	ST131	Characterization of Genomic Diversity among Carbapenem-Resistant Escherichia coli Clinical Isolates and Antibacterial Efficacy of Silver Nanoparticles from Pakistan
246	2022	2019-2020	Escherichia coli	EC48	1	VIM	OXA-48	VIM+OXA	Escherichia coli-VIM+OXA	NA	NA	NA	NA	NA	urine	NA	NA	NA	NA	Pakistan	NA	Characterization of Genomic Diversity among Carbapenem-Resistant Escherichia coli Clinical Isolates and Antibacterial Efficacy of Silver Nanoparticles from Pakistan
246	2022	2019-2020	Escherichia coli	EC06	1	VIM	OXA-48	VIM+OXA	Escherichia coli-VIM+OXA	NA	NA	NA	NA	NA	wound	NA	NA	NA	NA	Pakistan	NA	Characterization of Genomic Diversity among Carbapenem-Resistant Escherichia coli Clinical Isolates and Antibacterial Efficacy of Silver Nanoparticles from Pakistan
246	2022	2019-2020	Escherichia coli	EC20	1	VIM	OXA-48	VIM+OXA	Escherichia coli-VIM+OXA	NA	NA	NA	NA	NA	NA	NA	NA	NA	NA	Pakistan	NA	Characterization of Genomic Diversity among Carbapenem-Resistant Escherichia coli Clinical Isolates and Antibacterial Efficacy of Silver Nanoparticles from Pakistan
246	2022	2019-2020	Escherichia coli	EC19	1	VIM	OXA-48	VIM+OXA	Escherichia coli-VIM+OXA	NA	NA	NA	NA	NA	blood	NA	NA	NA	NA	Pakistan	NA	Characterization of Genomic Diversity among Carbapenem-Resistant Escherichia coli Clinical Isolates and Antibacterial Efficacy of Silver Nanoparticles from Pakistan
246	2022	2019-2020	Escherichia coli	EC52	1	VIM	OXA-48	VIM+OXA	Escherichia coli-VIM+OXA	NA	NA	NA	NA	NA	Tissue	NA	NA	NA	NA	Pakistan	NA	Characterization of Genomic Diversity among Carbapenem-Resistant Escherichia coli Clinical Isolates and Antibacterial Efficacy of Silver Nanoparticles from Pakistan
246	2022	2019-2020	Escherichia coli	EC71	1	NDM-1	VIM	NDM+VIM	Escherichia coli-NDM+VIM	NA	NA	NA	NA	NA	urine	NA	NA	NA	NA	Pakistan	ST405	Characterization of Genomic Diversity among Carbapenem-Resistant Escherichia coli Clinical Isolates and Antibacterial Efficacy of Silver Nanoparticles from Pakistan
246	2022	2019-2020	Escherichia coli	EC103	1	NDM-1	VIM	NDM+VIM	Escherichia coli-NDM+VIM	NA	NA	NA	NA	NA	urine	NA	NA	NA	NA	Pakistan	ST405	Characterization of Genomic Diversity among Carbapenem-Resistant Escherichia coli Clinical Isolates and Antibacterial Efficacy of Silver Nanoparticles from Pakistan
247	2022	2019	Acinetobacter towneri	SCLZS30	1	NDM-1	OXA-58	NDM+OXA	Acinetobacter towneri-NDM+OXA	R	NA	NA	NA	NA	sewage	NA	NA	NA	NA	Sichuan, China	NA	Coexistence of blaOXA-58 and blaNDM-1 on a Novel Plasmid of GR59 from an Acinetobacter towneri Isolate
248	2022	2018	Enterobacter xiangfangensis	va18651	1	KPC-2	OXA-48	KPC+OXA	Enterobacter xiangfangensis-KPC+OXA	16	4	NA	NA	female	cervical swab	NA	NA	NA	NA	Germany	ST88	Co-occurrence of dual carbapenemases KPC-2 and OXA-48 with the mobile colistin resistance gene mcr-9.1 in Enterobacter xiangfangensis
249	2022	2016-2017	Klebsiella pneumoniae	B55	1	NDM-1	OXA-48	NDM+OXA	Klebsiella pneumoniae-NDM+OXA	NA	8	16	48	male	urine	NA	NA	NA	NA	Tunisia	ST15	Co-occurrence of genes encoding carbapenemase, ESBL, pAmpC and non-b-Lactam resistance among Klebsiellapneumonia and Escherichia coli clinical isolates in Tunisia
249	2022	2016-2017	Klebsiella pneumoniae	B27	1	NDM-1	VIM-1	NDM+VIM	Klebsiella pneumoniae-NDM+VIM	NA	8	8	29	male	bone	NA	NA	NA	NA	Tunisia	ST15	Co-occurrence of genes encoding carbapenemase, ESBL, pAmpC and non-b-Lactam resistance among Klebsiellapneumonia and Escherichia coli clinical isolates in Tunisia
250	2022	2018	Klebsiella pneumoniae	14A(Human）	1	KPC-2	NDM-1	KPC+NDM	Klebsiella pneumoniae-KPC+NDM	NA	NA	NA	NA	NA	NA	NA	NA	NA	NA	Brazil	ST437	Detecting KPC-2 and NDM-1 Coexpression in Klebsiella pneumoniae Complex from Human and Animal Hosts in South America
250	2022	2019	Klebsiella variicola	L221385 (Human）	1	KPC-2	NDM-1	KPC+NDM	Klebsiella variicola-KPC+NDM	NA	NA	NA	NA	NA	NA	NA	NA	NA	NA	Brazil	NA	Detecting KPC-2 and NDM-1 Coexpression in Klebsiella pneumoniae Complex from Human and Animal Hosts in South America
250	2022	2019	Klebsiella pneumoniae	435AR(Human）	1	KPC-2	NDM-1	KPC+NDM	Klebsiella pneumoniae-KPC+NDM	NA	NA	NA	NA	NA	NA	NA	NA	NA	NA	Argentina	NA	Detecting KPC-2 and NDM-1 Coexpression in Klebsiella pneumoniae Complex from Human and Animal Hosts in South America
250	2022	2019	Klebsiella pneumoniae	338AR(Human）	1	KPC-2	NDM-1	KPC+NDM	Klebsiella pneumoniae-KPC+NDM	NA	NA	NA	NA	NA	NA	NA	NA	NA	NA	Argentina	NA	Detecting KPC-2 and NDM-1 Coexpression in Klebsiella pneumoniae Complex from Human and Animal Hosts in South America
250	2022	2020	Klebsiella quasipneumoniae	795b(Animal）	1	KPC-2	NDM-1	KPC+NDM	Klebsiella quasipneumoniae-KPC+NDM	NA	NA	NA	NA	NA	NA	NA	NA	NA	NA	Brazil	ST1308	Detecting KPC-2 and NDM-1 Coexpression in Klebsiella pneumoniae Complex from Human and Animal Hosts in South America
250	2022	2020	Klebsiella quasipneumoniae	868(Animal）	1	KPC-2	NDM-1	KPC+NDM	Klebsiella quasipneumoniae-KPC+NDM	NA	NA	NA	NA	NA	NA	NA	NA	NA	NA	Brazil	ST1308	Detecting KPC-2 and NDM-1 Coexpression in Klebsiella pneumoniae Complex from Human and Animal Hosts in South America
250	2022	2020	Klebsiella quasipneumoniae	883b(Animal）	1	KPC-2	NDM-1	KPC+NDM	Klebsiella quasipneumoniae-KPC+NDM	NA	NA	NA	NA	NA	NA	NA	NA	NA	NA	Brazil	ST1308	Detecting KPC-2 and NDM-1 Coexpression in Klebsiella pneumoniae Complex from Human and Animal Hosts in South America
250	2022	2020	Klebsiella quasipneumoniae	FAI130(Animal）	1	KPC-2	NDM-1	KPC+NDM	Klebsiella quasipneumoniae-KPC+NDM	NA	NA	NA	NA	NA	NA	NA	NA	NA	NA	Brazil	ST1308	Detecting KPC-2 and NDM-1 Coexpression in Klebsiella pneumoniae Complex from Human and Animal Hosts in South America
250	2022	2020	Klebsiella quasipneumoniae	FAI131(Animal）	1	KPC-2	NDM-1	KPC+NDM	Klebsiella quasipneumoniae-KPC+NDM	NA	NA	NA	NA	NA	NA	NA	NA	NA	NA	Brazil	ST1308	Detecting KPC-2 and NDM-1 Coexpression in Klebsiella pneumoniae Complex from Human and Animal Hosts in South America
250	2022	2021	Klebsiella pneumoniae	Kp9417(Human）	1	KPC-2	NDM-1	KPC+NDM	Klebsiella pneumoniae-KPC+NDM	NA	NA	NA	NA	NA	NA	NA	NA	NA	NA	Brazil	ST147	Detecting KPC-2 and NDM-1 Coexpression in Klebsiella pneumoniae Complex from Human and Animal Hosts in South America
250	2022	2021	Klebsiella pneumoniae	Kp9270 (Human）	1	KPC-2	NDM-1	KPC+NDM	Klebsiella pneumoniae-KPC+NDM	NA	NA	NA	NA	NA	NA	NA	NA	NA	NA	Brazil	ST147	Detecting KPC-2 and NDM-1 Coexpression in Klebsiella pneumoniae Complex from Human and Animal Hosts in South America
251	2022	2017-2018	Proteus mirabilis	NA	1	KPC	VIM	KPC+VIM	Proteus mirabilis-KPC+VIM	＞4	＞8	NA	NA	NA	NA	NA	NA	NA	NA	Pakistan		Detection of carbapenemases blaOXA48-blaKPC-blaNDM-blaVIM and extended-spectrum-β-lactamase blaOXA1-blaSHV-blaTEM genes in Gram-negative bacterial isolates from ICU burns patients
252	2022	2017	Citrobacter portucalensis	K218	1	KPC-2	NDM-1	KPC+NDM	Citrobacter portucalensis-KPC+NDM	≥16	≥16	NA	56	male	blood	neurosurgery department	left thalamic hemorrhage into the ventricle, hydrocephalus, and hypertension	craniotomy was performed,blood transfusion, fluid replacement, brain protection, prevention of ulceration and bleeding infection and neurological rehabilitation	NA	China	ST170	Emergence of Extensively Drug-Resistant ST170 Citrobacter portucalensis with Plasmids pK218-KPC, pK218-NDM, and pK218-SHV from a Tertiary Hospital, China
253	2022	2010	Acinetobacter baumannii	A40	1	NDM-1	OXA-23	NDM+OXA	Acinetobacter baumannii-NDM+OXA	64	32	NA	NA	NA	NA	NA	NA	NA	NA	Egypt	ST1	Diversity of carbapenem- resistant Acinetobacter baumannii and bacteriophage- mediated spread of the Oxa23 carbapenemase
253	2022	2010	Acinetobacter baumannii	A78	1	NDM-1	OXA-23	NDM+OXA	Acinetobacter baumannii-NDM+OXA	16	8	NA	NA	NA	NA	NA	NA	NA	NA	Egypt	ST570	Diversity of carbapenem- resistant Acinetobacter baumannii and bacteriophage- mediated spread of the Oxa23 carbapenemase
253	2022	2010	Acinetobacter baumannii	A86	1	NDM-1	OXA-23	NDM+OXA	Acinetobacter baumannii-NDM+OXA	≥256	64	NA	NA	NA	NA	NA	NA	NA	NA	Egypt	ST579	Diversity of carbapenem- resistant Acinetobacter baumannii and bacteriophage- mediated spread of the Oxa23 carbapenemase
253	2022	2010	Acinetobacter baumannii	A70	1	NDM-2	OXA-23	NDM+OXA	Acinetobacter baumannii-NDM+OXA	32	16	NA	NA	NA	NA	NA	NA	NA	NA	Egypt	ST103	Diversity of carbapenem- resistant Acinetobacter baumannii and bacteriophage- mediated spread of the Oxa23 carbapenemase
253	2022	2015	Acinetobacter baumannii	A2	1	NDM-1	OXA-23	NDM+OXA	Acinetobacter baumannii-NDM+OXA	64	8	NA	NA	NA	NA	NA	NA	NA	NA	Egypt	ST1	Diversity of carbapenem- resistant Acinetobacter baumannii and bacteriophage- mediated spread of the Oxa23 carbapenemase
253	2022	2015	Acinetobacter baumannii	A21	1	NDM-1	OXA-23	NDM+OXA	Acinetobacter baumannii-NDM+OXA	64	32	NA	NA	NA	NA	NA	NA	NA	NA	Egypt	ST1	Diversity of carbapenem- resistant Acinetobacter baumannii and bacteriophage- mediated spread of the Oxa23 carbapenemase
253	2022	2015	Acinetobacter baumannii	A6135	1	NDM-1	OXA-23	NDM+OXA	Acinetobacter baumannii-NDM+OXA	≥256	128	NA	NA	NA	NA	NA	NA	NA	NA	Egypt	ST600	Diversity of carbapenem- resistant Acinetobacter baumannii and bacteriophage- mediated spread of the Oxa23 carbapenemase
254	2022	2017-2020	Klebsiella pneumoniae	NA	1	NDM	OXA-48	NDM+OXA	Klebsiella pneumoniae-NDM+OXA	NA	NA	NA	NA	NA	NA	NA	NA	NA	NA	India	ST5313	Extensive outbreak of colistin resistant, carbapenemase (blaOXA-48, blaNDM） producing Klebsiella pneumoniae in a large tertiary care hospital, India
254	2022	2017-2020	Klebsiella pneumoniae	NA	11	NDM	OXA-48	NDM+OXA	Klebsiella pneumoniae-NDM+OXA	NA	NA	NA	NA	NA	NA	NA	NA	NA	NA	India	ST5235	Extensive outbreak of colistin resistant, carbapenemase (blaOXA-48, blaNDM） producing Klebsiella pneumoniae in a large tertiary care hospital, India
255	2022	2020	Klebsiella pneumoniae	DY2009	1	NDM-1	OXA-10	NDM+OXA	Klebsiella pneumoniae-NDM+OXA	4	4	NA	85	Female	NA	NA	bacteremia	NA	NA	China	ST5571	Genetic Characterization of an ST5571 Hypervirulent Klebsiella pneumoniae Strain Co-Producing NDM-1, MCR-1, and OXA-10 Causing Bacteremia
256	2022	2019	Citrobacter freundii	SCLZS47	1	KPC-2	NDM-1	KPC+NDM	Citrobacter freundii-KPC+NDM	512	＞512	NA	NA	NA	NA	NA	NA	NA	NA	China	NA	Genomic characterization of a carbapenem-resistant Citrobacter freundii cocarrying bla KPC-2 and bla NDM-1
257	2022	2019	Aeromonas caviae	SCLZS52	1	KPC-2	IMP-4	KPC+IMP	Aeromonas caviae-KPC+IMP	NA	NA	NA	NA	NA	NA	NA	NA	NA	NA	China		Genomic Characterization of a Multidrug-Resistant Aeromonas caviae Isolate Carrying a Novel blaKPC-2-Harbouring Plasmid and an IMP-4-Encoding Phage-like Plasmid
258	2022	2020	Escherichia coli	N1606	1	KPC-3	NDM-5	KPC+NDM	Escherichia coli-KPC+NDM	＞32	＞32	＞32	NA	NA	urine	NA	NA	NA	NA	Switzerland	ST361	Genomic Characterization of an Extensively Drug-Resistant Extra-Intestinal Pathogenic (ExPEC） Escherichia coli Clinical Isolate Co-Producing Two Carbapenemases and a 16SrRNA Methylase
259	2022	2018	Pseudomonas aeruginosa	P-469	1	NDM-1	VIM-80	NDM+VIM	Pseudomonas aeruginosa-NDM+VIM	NA	NA	NA	NA	NA	tracheal	NA	acute pneumonia	NA	NA	Chile	ST654	Isolation of an Extensively Drug-Resistant Pseudomonas aeruginosa exoS+/O4 Strain Belonging to the “High-Risk” Clone ST654 and Coproducer of NDM-1 and the Novel VIM-80
260	2022	2015-2017	Klebsiella pneumoniae	NA	1	NDM	VIM	NDM+VIM	Klebsiella pneumoniae-NDM+VIM	NA	NA	NA	NA	NA	NA	ICU	NA	NA	NA	Turkey		Molecular characterization of carbapenemase producing Klebsiella pneumoniae strains by multiplex PCR and PFGE methods: The first K. pneumoniae isolates co-producing OXA-48/KPC and KPC/NDM in Turkey
260	2022	2015-2017	Klebsiella pneumoniae	NA	1	KPC	NDM	KPC+NDM	Klebsiella pneumoniae-KPC+NDM	NA	NA	NA	55	female	wound	NA	NA	NA	NA	Turkey		Molecular characterization of carbapenemase producing Klebsiella pneumoniae strains by multiplex PCR and PFGE methods: The first K. pneumoniae isolates co-producing OXA-48/KPC and KPC/NDM in Turkey
260	2022	2015-2017	Klebsiella pneumoniae	NA	1	KPC	NDM	KPC+NDM	Klebsiella pneumoniae-KPC+NDM	NA	NA	NA	69	female	urine	NA	NA	NA	NA	Turkey		Molecular characterization of carbapenemase producing Klebsiella pneumoniae strains by multiplex PCR and PFGE methods: The first K. pneumoniae isolates co-producing OXA-48/KPC and KPC/NDM in Turkey
260	2022	2015-2017	Klebsiella pneumoniae	NA	1	KPC	OXA-48	KPC+OXA	Klebsiella pneumoniae-KPC+OXA	R	R	R	61	female	wound	NA	NA	NA	NA	Turkey		Molecular characterization of carbapenemase producing Klebsiella pneumoniae strains by multiplex PCR and PFGE methods: The first K. pneumoniae isolates co-producing OXA-48/KPC and KPC/NDM in Turkey
260	2022	2015-2017	Klebsiella pneumoniae	NA	25	NDM	OXA-48	NDM+OXA	Klebsiella pneumoniae-NDM+OXA	NA	NA	NA	NA	NA	NA	NA	NA	NA	NA	Turkey	NA	Molecular characterization of carbapenemase producing Klebsiella pneumoniae strains by multiplex PCR and PFGE methods: The first Klebsiella pneumoniae isolates co-producing OXA-48/KPC and KPC/NDM in Turkey
261	2022	2017-2019	Acinetobacter baumannii	NA	5	NDM	OXA-48-like	NDM+OXA	Acinetobacter baumannii-NDM+OXA	NA	NA	NA	NA	NA	NA	ICU	NA	NA	NA	Sudan	NA	Molecular Detection of Carbapenemase Genes in Extensive Drug Resistant Acinetobacter baumannii Clinical Isolates from ICU Patients, Khartoum
262	2022	2022	Klebsiella pneumoniae	ID:92	1	NDM-5	OXA-181	NDM+OXA	Klebsiella pneumoniae-NDM+OXA	NA	NA	NA	NA	female	blood	neonatal surgery	NA	surgery and on mechanical ventilation	NA	Jiangsu , China	ST2601	Resistance Phenotype and Molecular Epidemiology of Carbapenem-Resistant Klebsiella pneumoniae Isolated from Nanjing Children’s Hospital in Jiangsu Province, China
263	2022	2019	Klebsiella pneumoniae	K191724	1	NDM-4	OXA-181	NDM+OXA	Klebsiella pneumoniae-NDM+OXA	＞128	＞128	NA	45	NA	stool	ICU	cardiogenic shock and deep coma	imipenem、 cefoperazone-sulbactam for 3 days	discharged	Sichuan, China	ST16	Comparison of Two Distinct Subpopulations of Klebsiella pneumoniae ST16 Co-Occurring in a Single Patient
263	2022	2019	Klebsiella pneumoniae	K191725	1	NDM-4	OXA-181	NDM+OXA	Klebsiella pneumoniae-NDM+OXA	＞128	＞128	NA	45	NA	stool	ICU	cardiogenic shock and deep coma	imipenem、 cefoperazone-sulbactam for 3 days	discharged	Sichuan, China	ST16	Comparison of Two Distinct Subpopulations of Klebsiella pneumoniae ST16 Co-Occurring in a Single Patient
263	2022	2019	Klebsiella pneumoniae	K191773	1	NDM-4	OXA-181	NDM+OXA	Klebsiella pneumoniae-NDM+OXA	＞128	＞128	NA	45	NA	sputum	ICU	cardiogenic shock and deep coma	imipenem、 cefoperazone-sulbactam for 3 days	discharged	Sichuan, China	ST16	Comparison of Two Distinct Subpopulations of Klebsiella pneumoniae ST16 Co-Occurring in a Single Patient
264	2022	2017-2018	Klebsiella pneumoniae	NA	6	NDM-5	OXA-48	NDM+OXA	Klebsiella pneumoniae-NDM+OXA	NA	NA	NA	NA	NA	NA	NA	NA	NA	NA	Lebanon	NA	Clinical outcomes and bacterial characteristics of carbapenem-resistant Klebsiella pneumoniae complex among patients from different global regions (CRACKLE-2）: a prospective, multicentre, cohort study
265	2022	2018-2021	Klebsiella pneumoniae	patient 4	1	KPC	VIM	KPC+VIM	Klebsiella pneumoniae-KPC+VIM	R	NA	R	NA	NA	wound	ICU	Respiratory failure, renal failure	Endotracheal tubes, Foley catheter	NA	the United States	NA	Emergence of dual and multicarbapenemase coproducing organisms in the United States
265	2022	2018-2021	Acinetobacter baumannii	patient 7	1	NDM	OXA-58	NDM+OXA	Acinetobacter baumannii-NDM+OXA	R	S	NA	NA	NA	wound	NA	NA	outpatient footwound care	NA	the United States	NA	Emergence of dual and multicarbapenemase coproducing organisms in the United States
265	2022	2018-2021	Klebsiella pneumoniae	patient 6	1	KPC	NDM	KPC+NDM	Klebsiella pneumoniae-KPC+NDM	R	NA	NA	NA	NA	NA	NA	sepsis with Klebsiella pneumoniae bacteremia; end-stage renal disease	Intrabdominal stent; Liver transplant	NA	the United States	NA	Emergence of dual and multicarbapenemase coproducing organisms in the United States
265	2022	2018-2021	Klebsiella pneumoniae	patient 3	1	KPC	OXA-48	KPC+OXA	Klebsiella pneumoniae-KPC+OXA	NA	NA	NA	NA	NA	urine	NA	cardiac problem	NA	NA	USA	NA	Emergence of dual and multicarbapenemase coproducing organisms in the United States
265	2022	2018-2021	Klebsiella pneumoniae	patient 1	1	NDM	OXA-48	NDM+OXA	Klebsiella pneumoniae-NDM+OXA	R	R	R	NA	NA	urine	NA	chronic kidney disease	Nephrostomy tube; Renal transplant	NA	the United States	NA	Emergence of dual and multicarbapenemase coproducing organisms in the United States
265	2022	2018-2021	Pseudomonas aeruginosa	NA	1	NDM	IMP	NDM+IMP	Pseudomonas aeruginosa-NDM+IMP	R	R	R	NA	NA	NA	NA	NA	NA	NA	the United States	NA	Emergence of dual and multicarbapenemase coproducing organisms in the United States
265	2022	2018-2021	Pseudomonas aeruginosa	patient 5	1	VIM	IMP	VIM+IMP	Pseudomonas aeruginosa-VIM+IMP	R	R	NA	NA	NA	urine	NA	NA	NA	NA	the United States	NA	Emergence of dual and multicarbapenemase coproducing organisms in the United States
265	2022	2018-2021	Pseudomonas aeruginosa	patient 2	1	NDM	VIM	NDM+VIM	Pseudomonas aeruginosa-NDM+VIM	R	R	R	NA	NA	urine	NA	chronic kidney disease; ureteral stricture and hydronephrosis	Nephrostomy tube	NA	the United States	NA	Emergence of dual and multicarbapenemase coproducing organisms in the United States
					1626

## Sheet: Three carbapenemases
Legend: Characteristics of triple carbapenemase-producing strains
Article order(publication year)	Publication year	Isolate year	Species	Strain name	Isolate number	Carbapenemase 1	Carbapenemase 2	Carbapenemase 3	Carbapenemases combination	Specie Carbapenemase combination	MEM	IMP	ETP	Patient age (years）	Patient Sex	sample type/Areas of strains isolated	Ward	Diagonosis	Treatment	Outcome	Country or regions	Sequence type	citation
9	2011	NA	Acinetobacter baumannii	NA	1	NDM-1	OXA-23	IMP	NDM+OXA+IMP	Acinetobacter baumannii-NDM+OXA+IMP	R	R	NA	NA	NA	NA	NA	NA	NA	NA	Beijing, China	NA	Coexistence of blaNDM-1 with the Prevalent blaOXA23 and blaIMP in Pan-drug Resistant Acinetobacter baumannii Isolates in China
35	2013	2011	Acinetobacter baumannii	6880-ST1	1	NDM-1	OXA-23	OXA-51	NDM+OXA+OXA	Acinetobacter baumannii-NDM+OXA+OXA	NA	＞32	NA	NA	NA	NA	NA	NA	NA	NA	Algerian	ST1	First report of 16S rRNA methylase ArmA-producing Acinetobacter baumannii and rapid spread of metallo-b-lactamase NDM-1 in Algerian hospital
35	2013	2011	Acinetobacter baumannii	924-ST2	1	NDM-1	OXA-23	OXA-51	NDM+OXA+OXA	Acinetobacter baumannii-NDM+OXA+OXA	NA	NA	NA	NA	NA	NA	NA	NA	NA	NA	Algerian	ST2	First report of 16S rRNA methylase ArmA-producing Acinetobacter baumannii and rapid spread of metallo-b-lactamase NDM-2 in Algerian hospital
35	2013	2012-2013	Acinetobacter baumannii	245-ST25	1	NDM-1	OXA-23	OXA-51	NDM+OXA+OXA	Acinetobacter baumannii-NDM+OXA+OXA	NA	NA	NA	NA	NA	NA	NA	NA	NA	NA	Algerian	ST25	First report of 16S rRNA methylase ArmA-producing Acinetobacter baumannii and rapid spread of metallo-b-lactamase NDM-3 in Algerian hospital
35	2013	2012-2013	Acinetobacter baumannii	519-ST25	1	NDM-1	OXA-23	OXA-51	NDM+OXA+OXA	Acinetobacter baumannii-NDM+OXA+OXA	NA	NA	NA	NA	NA	NA	NA	NA	NA	NA	Algerian	ST25	First report of 16S rRNA methylase ArmA-producing Acinetobacter baumannii and rapid spread of metallo-b-lactamase NDM-4 in Algerian hospital
35	2013	2012-2013	Acinetobacter baumannii	598-ST25	1	NDM-1	OXA-23	OXA-51	NDM+OXA+OXA	Acinetobacter baumannii-NDM+OXA+OXA	NA	NA	NA	NA	NA	NA	NA	NA	NA	NA	Algerian	ST25	First report of 16S rRNA methylase ArmA-producing Acinetobacter baumannii and rapid spread of metallo-b-lactamase NDM-5 in Algerian hospital
35	2013	2012-2013	Acinetobacter baumannii	624-ST25	1	NDM-1	OXA-23	OXA-51	NDM+OXA+OXA	Acinetobacter baumannii-NDM+OXA+OXA	NA	NA	NA	NA	NA	NA	NA	NA	NA	NA	Algerian	ST25	First report of 16S rRNA methylase ArmA-producing Acinetobacter baumannii and rapid spread of metallo-b-lactamase NDM-6 in Algerian hospital
35	2013	2012-2013	Acinetobacter baumannii	679-ST25	1	NDM-1	OXA-23	OXA-51	NDM+OXA+OXA	Acinetobacter baumannii-NDM+OXA+OXA	NA	NA	NA	NA	NA	NA	NA	NA	NA	NA	Algerian	ST25	First report of 16S rRNA methylase ArmA-producing Acinetobacter baumannii and rapid spread of metallo-b-lactamase NDM-7 in Algerian hospital
114	2017	2014	Klebsiella pneumoniae	NA	1	NDM-1	OXA-48-like	VIM-1-like	NDM+OXA+VIM	Klebsiella pneumoniae-NDM+OXA+VIM	NA	NA	NA	NA	NA	NA	NA	NA	NA	NA	Egypt	NA	High Carbapenem Resistance in Clinical Gram-Negative Pathogens Isolated in Egypt
124	2017	2014-2015	Acinetobacter baumannii	AB-14	1	NDM-1	OXA-23	OXA-51	NDM+OXA+OXA	Acinetobacter baumannii-NDM+OXA+OXA	NA	＞32	NA	NA	NA	respiratory	ICU	NA	NA	NA	Nepal	NA	Co-existence of blaOXA-23 and blaNDM-1genes of Acinetobacter baumannii isolated from Nepal: antimicrobial resistance and clinical significance
124	2017	2014-2015	Acinetobacter baumannii	AB-17	1	NDM-1	OXA-23	OXA-51	NDM+OXA+OXA	Acinetobacter baumannii-NDM+OXA+OXA	NA	＞32	NA	NA	NA	respiratory	ICU	NA	NA	NA	Nepal	NA	Co-existence of blaOXA-23 and blaNDM-1genes of Acinetobacter baumannii isolated from Nepal: antimicrobial resistance and clinical significance
124	2017	2014-2015	Acinetobacter baumannii	AB-18	1	NDM-1	OXA-23	OXA-51	NDM+OXA+OXA	Acinetobacter baumannii-NDM+OXA+OXA	NA	＞32	NA	NA	NA	respiratory	ICU	NA	NA	NA	Nepal	NA	Co-existence of blaOXA-23 and blaNDM-1genes of Acinetobacter baumannii isolated from Nepal: antimicrobial resistance and clinical significance
124	2017	2014-2015	Acinetobacter baumannii	AB-22	1	NDM-1	OXA-23	OXA-51	NDM+OXA+OXA	Acinetobacter baumannii-NDM+OXA+OXA	NA	＞32	NA	NA	NA	respiratory	post-operative ward	NA	NA	NA	Nepal	NA	Co-existence of blaOXA-23 and blaNDM-1genes of Acinetobacter baumannii isolated from Nepal: antimicrobial resistance and clinical significance
124	2017	2014-2015	Acinetobacter baumannii	AB-28	1	NDM-1	OXA-23	OXA-51	NDM+OXA+OXA	Acinetobacter baumannii-NDM+OXA+OXA	NA	＞32	NA	NA	NA	respiratory	post-operative ward	NA	NA	NA	Nepal	NA	Co-existence of blaOXA-23 and blaNDM-1genes of Acinetobacter baumannii isolated from Nepal: antimicrobial resistance and clinical significance
124	2017	2014-2015	Acinetobacter baumannii	AB-29	1	NDM-1	OXA-23	OXA-51	NDM+OXA+OXA	Acinetobacter baumannii-NDM+OXA+OXA	NA	＞32	NA	NA	NA	respiratory	post-operative ward	NA	NA	NA	Nepal	NA	Co-existence of blaOXA-23 and blaNDM-1genes of Acinetobacter baumannii isolated from Nepal: antimicrobial resistance and clinical significance
129	2018	2014-2015	Klebsiella pneumoniae	2015GMS07	1	KPC-2	OXA-48	VIM-1	KPC+OXA+VIM	Klebsiella pneumoniae-KPC+OXA+VIM	NA	≥64	NA	NA	NA	NA	NA	NA	NA	NA	Taiwan	ST11	Emergence and nosocomial spread of ST11 carbapenem-resistant Klebsiella pneumoniae co-producing OXA-48 and KPC-2 in a regional hospital in Taiwan
129	2018	2014-2015	Klebsiella pneumoniae	2015GMS10	1	KPC-2	OXA-48	VIM-1	KPC+OXA+VIM	Klebsiella pneumoniae-KPC+OXA+VIM	NA	NA	NA	NA	NA	NA	NA	NA	NA	NA	Taiwan	ST11	Emergence and nosocomial spread of ST11 carbapenem-resistant Klebsiella pneumoniae co-producing OXA-48 and KPC-2 in a regional hospital in Taiwan
129	2018	2014-2015	Klebsiella pneumoniae	2015GMR18	1	KPC-2	OXA-48	IMP-8	KPC+OXA+IMP	Klebsiella pneumoniae-KPC+OXA+IMP	NA	≥64	NA	NA	NA	NA	NA	NA	NA	NA	Taiwan	ST11	Emergence and nosocomial spread of ST11 carbapenem-resistant Klebsiella pneumoniae co-producing OXA-48 and KPC-2 in a regional hospital in Taiwan
175	2019	2015-2016	Acinetobacter baumannii	AB76	1	NDM	OXA-23	OXA-51	NDM+OXA+OXA	Acinetobacter baumannii-NDM+OXA+OXA	NA	＞32	NA	NA	male	respiratory	NA	NA	NA	NA	Morocco	NA	Dissemination of carbapenem-resistant Acinetobacter baumannii strains carrying the blaGES, blaNDM and blaOXA23 in Morocco
175	2019	2015-2017	Acinetobacter baumannii	AB2	1	GES	OXA-23	OXA-51	GES+OXA+OXA	Acinetobacter baumannii-GES+OXA+OXA	NA	＞32	NA	NA	female	central catheter	NA	NA	NA	NA	Morocco	NA	Dissemination of carbapenem-resistant Acinetobacter baumannii strains carrying the blaGES, blaNDM and blaOXA23 in Morocco
175	2019	2015-2018	Acinetobacter baumannii	AB20	1	GES	OXA-23	OXA-51	GES+OXA+OXA	Acinetobacter baumannii-GES+OXA+OXA	NA	＞32	NA	NA	male	urine	NA	NA	NA	NA	Morocco	NA	Dissemination of carbapenem-resistant Acinetobacter baumannii strains carrying the blaGES, blaNDM and blaOXA23 in Morocco
175	2019	2015-2019	Acinetobacter baumannii	AB24	1	GES	OXA-23	OXA-51	GES+OXA+OXA	Acinetobacter baumannii-GES+OXA+OXA	NA	＞32	NA	NA	male	pus	NA	NA	NA	NA	Morocco	NA	Dissemination of carbapenem-resistant Acinetobacter baumannii strains carrying the blaGES, blaNDM and blaOXA23 in Morocco
175	2019	2015-2020	Acinetobacter baumannii	AB40	1	GES	OXA-23	OXA-51	GES+OXA+OXA	Acinetobacter baumannii-GES+OXA+OXA	NA	＞32	NA	NA	male	respiratory	NA	NA	NA	NA	Morocco	NA	Dissemination of carbapenem-resistant Acinetobacter baumannii strains carrying the blaGES, blaNDM and blaOXA23 in Morocco
175	2019	2015-2021	Acinetobacter baumannii	AB43	1	GES	OXA-23	OXA-51	GES+OXA+OXA	Acinetobacter baumannii-GES+OXA+OXA	NA	＞32	NA	NA	male	respiratory	NA	NA	NA	NA	Morocco	NA	Dissemination of carbapenem-resistant Acinetobacter baumannii strains carrying the blaGES, blaNDM and blaOXA23 in Morocco
175	2019	2015-2022	Acinetobacter baumannii	AB58	1	GES	OXA-23	OXA-51	GES+OXA+OXA	Acinetobacter baumannii-GES+OXA+OXA	NA	＞32	NA	NA	female	respiratory	NA	NA	NA	NA	Morocco	NA	Dissemination of carbapenem-resistant Acinetobacter baumannii strains carrying the blaGES, blaNDM and blaOXA23 in Morocco
175	2019	2015-2023	Acinetobacter baumannii	AB71	1	GES	OXA-23	OXA-51	GES+OXA+OXA	Acinetobacter baumannii-GES+OXA+OXA	NA	＞32	NA	NA	female	urine	NA	NA	NA	NA	Morocco	NA	Dissemination of carbapenem-resistant Acinetobacter baumannii strains carrying the blaGES, blaNDM and blaOXA23 in Morocco
175	2019	2015-2024	Acinetobacter baumannii	AB77	1	GES	OXA-23	OXA-51	GES+OXA+OXA	Acinetobacter baumannii-GES+OXA+OXA	NA	＞32	NA	NA	female	blood	NA	NA	NA	NA	Morocco	NA	Dissemination of carbapenem-resistant Acinetobacter baumannii strains carrying the blaGES, blaNDM and blaOXA23 in Morocco
175	2019	2015-2025	Acinetobacter baumannii	AB79	1	NDM	OXA-51	GES	NDM+OXA+GES	Acinetobacter baumannii-NDM+OXA+GES	NA	＞32	NA	NA	male	respiratory	NA	NA	NA	NA	Morocco	NA	Dissemination of carbapenem-resistant Acinetobacter baumannii strains carrying the blaGES, blaNDM and blaOXA23 in Morocco
185	2020	2016-2017	Klebsiella pneumoniae	P5335	1	NDM	VIM	KPC	NDM+VIM+KPC	Klebsiella pneumoniae-NDM+VIM+KPC	NA	NA	NA	72	male	stool	ICU	NA	NA	NA	Brazil	ST4050(New ST)	Genetic Relatedness of NDM-Producing Klebsiella pneumoniae Co-occurring VIM, KPC, and OXA-48 Enzymes from Surveillance Cultures from an Intensive Care Unit
185	2020	2016-2017	Klebsiella pneumoniae	P5336	1	NDM	VIM	KPC	NDM+VIM+KPC	Klebsiella pneumoniae-NDM+VIM+KPC	NA	NA	NA	NA	female	stool	NA	NA	NA	NA	Brazil	ST4051	Genetic Relatedness of NDM-Producing Klebsiella pneumoniae Co-occurring VIM, KPC, and OXA-48 Enzymes from Surveillance Cultures from an Intensive Care Unit
185	2020	2016-2017	Klebsiella pneumoniae	P5339	1	NDM	VIM	KPC	NDM+VIM+KPC	Klebsiella pneumoniae-NDM+VIM+KPC	NA	NA	NA	7 month	male	stool	NA	NA	NA	NA	Brazil	ST4054	Genetic Relatedness of NDM-Producing Klebsiella pneumoniae Co-occurring VIM, KPC, and OXA-48 Enzymes from Surveillance Cultures from an Intensive Care Unit
185	2020	2016-2017	Klebsiella pneumoniae	P5462	1	NDM	VIM	KPC	NDM+VIM+KPC	Klebsiella pneumoniae-NDM+VIM+KPC	NA	NA	NA	84	female	stool	NA	NA	NA	NA	Brazil	ST4049	Genetic Relatedness of NDM-Producing Klebsiella pneumoniae Co-occurring VIM, KPC, and OXA-48 Enzymes from Surveillance Cultures from an Intensive Care Unit
185	2020	2016-2017	Klebsiella pneumoniae	P5678	1	NDM	VIM	KPC	NDM+VIM+KPC	Klebsiella pneumoniae-NDM+VIM+KPC	NA	NA	NA	37	female	stool	NA	NA	NA	NA	Brazil	ST661	Genetic Relatedness of NDM-Producing Klebsiella pneumoniae Co-occurring VIM, KPC, and OXA-48 Enzymes from Surveillance Cultures from an Intensive Care Unit
191	2020	NA	Klebsiella pneumoniae	KP14	1	NDM	OXA-48	OXA-181	NDM+OXA+OXA	Klebsiella pneumoniae-NDM+OXA+OXA	NA	NA	NA	NA	NA	urine	Geriatric Care	NA	NA	NA	Egypt	NA	The First Egyptian Report Showing the Co-Existence of blaNDM-25, blaOXA-23, blaOXA-181, a n d blaGES-1 Among Carbapenem-Resistant K. pneumoniae Clinical Isolates Genotyped by BOX-PCR
204	2020	2017-2018	Escherichia coli	NA	1	KPC-2	NDM-5	OXA-181	KPC+NDM+OXA	Escherichia coli-KPC+NDM+OXA	NA	NA	NA	NA	NA	NA	NA	NA	NA	NA	Korea	NA	Prevalence and Characteristics of Carbapenemase-Producing Enterobacteriaceae in Three Tertiary-Care Korean University Hospitals between 2017 and 2018
224	2021	2014	Klebsiella pneumoniae	specimen no:134	1	NDM-1	OXA-48	IMP-1	NDM+OXA+IMP	Klebsiella pneumoniae-NDM+OXA+IMP	NA	NA	NA	NA	NA	NA	ICU	NA	NA	NA	Egypt	NA	Molecular Characterization of Carbapenemase-Producing Klebsiella pneumoniae Isolated from Egyptian Pediatric Cancer Patients Including a Strain with a Rare Gene-Combination of β-Lactamases
225	2021	2018-2018	Escherichia coli	NA	1	NDM-1	IMP	VIM	NDM+IMP+VIM	Escherichia coli -NDM+IMP+VIM	NA	NA	NA	NA	NA	NA	NA	NA	NA	NA	Pakistan	NA	Molecular Epidemiology of mcr-1, blaKPC-2, and blaNDM-1 Harboring Clinically Isolated Escherichia coli from Pakistan
225	2021	2018-2019	Escherichia coli	NA	1	NDM-1	OXA-48	VIM	NDM+OXA+VIM	Escherichia coli -NDM+OXA+VIM	NA	NA	NA	NA	NA	NA	NA	NA	NA	NA	Pakistan	NA	Molecular Epidemiology of mcr-1, blaKPC-2, and blaNDM-1 Harboring Clinically Isolated Escherichia coli from Pakistan
236	2022	2019	Acinetobacter	SCLZS86	1	NDM-1	OXA-58	OXA-23	NDM+OXA+OXA	Acinetobacter-NDM+OXA+OXA	R	NA	NA	NA	NA	the sewage	NA	NA	NA	NA	Sichuan ,China	NA	Characterisation of a novel GR31 plasmid co-harbouring bla NDM-1 and bla OXA-58 in an Acinetobacter sp. isolate
245	2022	2019-2021	Klebsiella pneumoniae	NA	9	KPC	NDM	OXA-48	KPC+NDM+OXA	Klebsiella pneumoniae-KPC+NDM+OXA	R	R	NA	NA	NA	NA	ICU	NA	NA	NA	Egypt	NA	Characterization of Carbapenem-Resistant Klebsiella pneumoniae Isolated from Intensive Care Units of Zagazig University Hospitals
251	2022	2017-2018	Enterobacter cloacae	NA	1	KPC	OXA-48	VIM	KPC+OXA+VIM	Enterobacter cloacae-KPC+OXA+VIM	＞16	＞16	NA	NA	NA	NA	Intensive care unit (ICU) of Burn Centre	NA	NA	NA	Pakistan	NA	Detection of carbapenemases blaOXA48-blaKPC-blaNDM-blaVIM and extended-spectrum-β-lactamase blaOXA1-blaSHV-blaTEM genes in Gram-negative bacterial isolates from ICU burns patients
266	2018	2017	Klebsiella michiganensis	K516	1	KPC-2	NDM-1	NDM-5	KPC+NDM+NDM	Klebsiella michiganensis-KPC+NDM+NDM	64	128	64	20	NA	stool	NA	acute diarrhea	trimethoprim/sulfamethoxazole (10 mg/kg/day)	resolved	Zhejiang，China	ST27	Identification and genomic characterization of a KPC-2-,NDM-1- and NDM-5-producing Klebsiella michiganensis isolate
267	2021	2018	Klebsiella pneumoniae	3	1	KPC-2	OXA-48	VIM-1	KPC+OXA+VIM	Klebsiella pneumoniae-KPC+OXA+VIM	＞32	＞32	＞32	74	male	stool	Department of Anaesthesiology and Intensive Care	Abdominal Aortic Aneurysm (AAA)	Ciprofloxacin+Gentamycin + Itraconazole (prior to isolation of carbapenemase producer)+Metronidazole + Gentamycin + Itraconazole	Dead	Poland	ST147	Clonal Dissemination of KPC-2, VIM-1,OXA-48-Producing Klebsiella pneumoniae ST147 in Katowice, Poland
267	2021	2018	Klebsiella pneumoniae	6965	1	KPC-2	OXA-48	VIM-1	KPC+OXA+VIM	Klebsiella pneumoniae-KPC+OXA+VIM	＞32	＞32	＞32	60	female	stool	Department of Anaesthesiology and Intensive Care	Tuberculosis, Chronic Obstructive, Dead Pulmonary Disease (COPD)	Colistin +Voriconazole (prior)	Dead	Poland	ST147	Clonal Dissemination of KPC-2, VIM-1,OXA-48-Producing Klebsiella pneumoniae ST147 in Katowice, Poland
267	2021	2018	Klebsiella pneumoniae	6976(1)	1	KPC-2	OXA-48	VIM-1	KPC+OXA+VIM	Klebsiella pneumoniae-KPC+OXA+VIM	＞32	16	＞32	45	male	stool	Department of Anaesthesiology and Intensive Care	Guillain–Barré Syndrome (GBS)	Colistin+Linezolid (prior)、Ampicillin/sulbactam+Amikacin	Alive	Poland	ST147	Clonal Dissemination of KPC-2, VIM-1,OXA-48-Producing Klebsiella pneumoniae ST147 in Katowice, Poland
267	2021	2018	Klebsiella pneumoniae	6976(2)	1	KPC-2	OXA-48	VIM-1	KPC+OXA+VIM	Klebsiella pneumoniae-KPC+OXA+VIM	＞32	16	＞32	NA	NA	stool	NA	NA	NA	NA	Poland	ST147	Clonal Dissemination of KPC-2, VIM-1,OXA-48-Producing Klebsiella pneumoniae ST147 in Katowice, Poland
267	2021	2018	Klebsiella pneumoniae	1	1	KPC-2	OXA-48	VIM-1	KPC+OXA+VIM	Klebsiella pneumoniae-KPC+OXA+VIM	＞32	＞32	＞32	67	female	stool	Department of Anaesthesiology and Intensive Care	COPD, diabetes, hypertension	Ceftriaxone+ Levofloxaci (prior)	dead	Poland	ST147	Clonal Dissemination of KPC-2, VIM-1,OXA-48-Producing Klebsiella pneumoniae ST147 in Katowice, Poland
267	2021	2018	Klebsiella pneumoniae	6968	1	KPC-2	OXA-48	VIM-1	KPC+OXA+VIM	Klebsiella pneumoniae-KPC+OXA+VIM	＞32	＞32	＞32	63	male	stool	Department of Neurology with the Stroke Subdepartment	Hypertension, atherosclerosis	Ceftriaxone+ Metronidazole (prior)	Alive	Poland	ST147	Clonal Dissemination of KPC-2, VIM-1,OXA-48-Producing Klebsiella pneumoniae ST147 in Katowice, Poland
267	2021	2018	Klebsiella pneumoniae	2	1	KPC-2	OXA-48	VIM-1	KPC+OXA+VIM	Klebsiella pneumoniae-KPC+OXA+VIM	＞32	＞32	＞32	69	male	stool	Department of Neurology with the Stroke Subdepartment	Post-stroke conditions	NA	Alive	Poland	ST147	Clonal Dissemination of KPC-2, VIM-1,OXA-48-Producing Klebsiella pneumoniae ST147 in Katowice, Poland
267	2021	2018	Klebsiella pneumoniae	4	1	KPC-2	OXA-48	VIM-1	KPC+OXA+VIM	Klebsiella pneumoniae-KPC+OXA+VIM	＞32	＞32	＞32	43	male	stool	Department of Neurology with the Stroke Subdepartment	Hypertension	Ceftriaxone + Metronidazole (prior) + Metronidazole	dead	Poland	ST147	Clonal Dissemination of KPC-2, VIM-1,OXA-48-Producing Klebsiella pneumoniae ST147 in Katowice, Poland
267	2021	2018	Klebsiella pneumoniae	154/25428	1	KPC-2	OXA-48	VIM-1	KPC+OXA+VIM	Klebsiella pneumoniae-KPC+OXA+VIM	＞32	＞12	＞32	61	male	stool	Department of Neurology with the Stroke Subdepartment	Stroke	NA	dead	Poland	ST147	Clonal Dissemination of KPC-2, VIM-1,OXA-48-Producing Klebsiella pneumoniae ST147 in Katowice, Poland
267	2021	2018	Klebsiella pneumoniae	7/25804	1	KPC-2	OXA-48	VIM-1	KPC+OXA+VIM	Klebsiella pneumoniae-KPC+OXA+VIM	＞32	4	＞32	70	male	stool	Department of Neurology with the Stroke Subdepartment	Stroke	Amoxicillin/clavulanic acid (prior)	Alive	Poland	ST147	Clonal Dissemination of KPC-2, VIM-1,OXA-48-Producing Klebsiella pneumoniae ST147 in Katowice, Poland
267	2021	2018	Klebsiella pneumoniae	11/25808	1	KPC-2	OXA-48	VIM-1	KPC+OXA+VIM	Klebsiella pneumoniae-KPC+OXA+VIM	＞32	4	＞32	50	female	stool	Department of Neurology with the Stroke Subdepartment	Stroke	NA	Alive	Poland	ST147	Clonal Dissemination of KPC-2, VIM-1,OXA-48-Producing Klebsiella pneumoniae ST147 in Katowice, Poland
267	2021	2018	Klebsiella pneumoniae	13/25810	1	KPC-2	OXA-48	VIM-1	KPC+OXA+VIM	Klebsiella pneumoniae-KPC+OXA+VIM	＞32	8	＞32	77	male	stool	Department of Neurology with the Stroke Subdepartment	Hypertension, ischemic heart disease	Amoxicillin/clavulanic acid (prior)	Alive	Poland	ST147	Clonal Dissemination of KPC-2, VIM-1,OXA-48-Producing Klebsiella pneumoniae ST147 in Katowice, Poland
267	2021	2018	Klebsiella pneumoniae	6	1	KPC-2	OXA-48	VIM-1	KPC+OXA+VIM	Klebsiella pneumoniae-KPC+OXA+VIM	＞32	＞32	＞32	70	female	stool	Department of Internal Medicine and Rheumatology	Diabetes, metastatic lung cancer	NA	Alive	Poland	ST147	Clonal Dissemination of KPC-2, VIM-1,OXA-48-Producing Klebsiella pneumoniae ST147 in Katowice, Poland
267	2021	2018	Klebsiella pneumoniae	7	1	KPC-2	OXA-48	VIM-1	KPC+OXA+VIM	Klebsiella pneumoniae-KPC+OXA+VIM	＞32	＞32	＞32	78	female	stool	Department of Internal Medicine and Rheumatology	heumatoid Arthritis (RA)、 hemorrhagic diathesis、 coronary disease、peptic ulcer disease、hypertension、 atherosclerosis、 gout	Imipenem (prior)+ Vancomycin	Alive	Poland	ST147	Clonal Dissemination of KPC-2, VIM-1,OXA-48-Producing Klebsiella pneumoniae ST147 in Katowice, Poland
267	2021	2018	Klebsiella pneumoniae	5	1	KPC-2	OXA-48	VIM-1	KPC+OXA+VIM	Klebsiella pneumoniae-KPC+OXA+VIM	＞32	＞32	＞32	90	female	stool	Department of Internal Medicine and Rheumatology	Atherosclerosis, acute arterial thrombosis of the lower extremity	Meropenem +Amikacin (prior)	Alive	Poland	ST147	Clonal Dissemination of KPC-2, VIM-1,OXA-48-Producing Klebsiella pneumoniae ST147 in Katowice, Poland
268	2022	2021	Klebsiella michiganensis	K210011	1	KPC-2	NDM-1	IMP-4	KPC+NDM+IMP	Klebsiella michiganensis-KPC+NDM+IMP	16	4	64	44	male	stool	NA	Guillain-Barré综合征weakness, and loss of speech	NA	NA	Zhejiang, China	ST91	Emergence and Genomic Characterization of a KPC-2-, NDM-1-, and IMP-4-Producing Klebsiella michiganensis Isolate
269	2017	2018	Klebsiella oxytoca	KOX3	1	KPC-2	NDM-1	IMP-4	KPC+NDM+IMP	Klebsiella oxytoca-KPC+NDM+IMP	32	16	>16	74	NA	urine	NA	craniocerebral injury	NA	NA	China	NA	First Report of Klebsiella oxytoca Strain Simultaneously Producing NDM-1, IMP-4, and KPC-2 Carbapenemases.
270	2022	2020	Citrobacter freundii	255A1	1	NDM-1	OXA-48	VIM-1	NDM+OXA+VIM	Citrobacter freundii-NDM+OXA+VIM	16	8	3	NA	NA	stool	NA	NA	NA	NA	France	ST91	Characterization of VIM-1-, NDM-1- and OXA-48-producing Citrobacter freundii in France
271	2016	NA	Klebsiella pneumoniae	NA	6	NDM	OXA-48-like	VIM	NDM+OXA+VIM	Klebsiella pneumoniae-NDM+OXA+VIM	NA	NA	NA	NA	NA	NA	NA	NA	NA	NA	India	NA	Mechanisms of carbapenem resistance in K. pneumoniae and E. coli from bloodstream infections in India
272	2022	2019	Providencia rettgeri	P138	1	NDM-1	OXA-10	VIM-1	NDM+OXA+VIM	Providencia rettgeri-NDM+OXA+VIM	64	64	NA	51	female	urine	NA	cervical cancer, fever,	levofloxacin (0.5g QD) and ceftizoxime (2g Q12h) for 2 days	discharged successfully	Sichuan, China	NA	Occurrence of NDM-1, VIM-1, and OXA-10 Co-Producing Providencia rettgeri Clinical Isolate in China
273	2011	2010	Citrobacter freundii	Citrobacter freundii STE	1	NDM-1	OXA-181	VIM-4	NDM+OXA+VIM	Citrobacter freundii-NDM+OXA+VIM	＞32	＞32	＞32	18	female	urine	neurosurgical unit	cerebral vascular malformation、intracerebral hemorrhage、urinary infection	amoxicillin-clavulanic acid	No further colonization with the same bacterium was detected	French	NA	Extremely Drug-Resistant Citrobacter freundii Isolate Producing NDM-1 and Other Carbapenemases Identified in a Patient Returning from India
274	2012	NA	Klebsiella pneumoniae	Kpp474	1	NDM-1	OXA-48	VIM-1	NDM+OXA+VIM	Klebsiella pneumoniae-NDM+OXA+VIM	NA	6(intermediate resistance)	16	49	male	urine	NA	urinary tract infections	broadspectrum cephalosporins and fluoroquinolones， amikacin	recovered	Morocco	NA	First report of a Klebsiella pneumoniae strain coproducing NDM-1, VIM-1 and OXA-48 carbapenemases isolated in Morocco
275	2017	2015	Acinetobacter baumannii	12C	1	NDM-1	OXA-23	OXA-51	NDM+OXA+OXA	Acinetobacter baumannii-NDM+OXA+OXA	NA	R	NA	NA	NA	stool	M-ICU	NA	NA	NA	Moroccan	ST195	Clonal diversity and detection of carbapenem resistance encoding genes among multidrug-resistant Acinetobacter baumannii isolates recovered from patients and environment in two intensive care units in a Moroccan hospital
275	2017	2015	Acinetobacter baumannii	25C	1	NDM-1	OXA-23	OXA-51	NDM+OXA+OXA	Acinetobacter baumannii-NDM+OXA+OXA	NA	NA	NA	NA	NA	stool	S-ICU	NA	NA	NA	Moroccan	NA	Clonal diversity and detection of carbapenem resistance encoding genes among multidrug-resistant Acinetobacter baumannii isolates recovered from patients and environment in two intensive care units in a Moroccan hospital
275	2017	2015	Acinetobacter baumannii	26C	1	NDM-1	OXA-23	OXA-51	NDM+OXA+OXA	Acinetobacter baumannii-NDM+OXA+OXA	NA	NA	NA	NA	NA	mouth	S-ICU	NA	NA	NA	Moroccan	NA	Clonal diversity and detection of carbapenem resistance encoding genes among multidrug-resistant Acinetobacter baumannii isolates recovered from patients and environment in two intensive care units in a Moroccan hospital
275	2017	2015	Acinetobacter baumannii	27C	1	NDM-1	OXA-23	OXA-51	NDM+OXA+OXA	Acinetobacter baumannii-NDM+OXA+OXA	NA	NA	NA	NA	NA	stool	S-ICU	NA	NA	NA	Moroccan	ST1089	Clonal diversity and detection of carbapenem resistance encoding genes among multidrug-resistant Acinetobacter baumannii isolates recovered from patients and environment in two intensive care units in a Moroccan hospital
275	2017	2015	Acinetobacter baumannii	28C	1	NDM-1	OXA-23	OXA-51	NDM+OXA+OXA	Acinetobacter baumannii-NDM+OXA+OXA	NA	NA	NA	NA	NA	stool	M-ICU	NA	NA	NA	Moroccan	ST1089	Clonal diversity and detection of carbapenem resistance encoding genes among multidrug-resistant Acinetobacter baumannii isolates recovered from patients and environment in two intensive care units in a Moroccan hospital
275	2017	2015	Acinetobacter baumannii	29C	1	NDM-1	OXA-23	OXA-51	NDM+OXA+OXA	Acinetobacter baumannii-NDM+OXA+OXA	NA	NA	NA	NA	NA	stool	S-ICU	NA	NA	NA	Moroccan	ST1089	Clonal diversity and detection of carbapenem resistance encoding genes among multidrug-resistant Acinetobacter baumannii isolates recovered from patients and environment in two intensive care units in a Moroccan hospital
275	2017	2015	Acinetobacter baumannii	30C	1	NDM-1	OXA-23	OXA-51	NDM+OXA+OXA	Acinetobacter baumannii-NDM+OXA+OXA	NA	NA	NA	NA	NA	stool	M-ICU	NA	NA	NA	Moroccan	ST1089	Clonal diversity and detection of carbapenem resistance encoding genes among multidrug-resistant Acinetobacter baumannii isolates recovered from patients and environment in two intensive care units in a Moroccan hospital
275	2017	2015	Acinetobacter baumannii	35C	1	NDM-1	OXA-23	OXA-51	NDM+OXA+OXA	Acinetobacter baumannii-NDM+OXA+OXA	NA	NA	NA	NA	NA	stool	S-ICU	NA	NA	NA	Moroccan	NA	Clonal diversity and detection of carbapenem resistance encoding genes among multidrug-resistant Acinetobacter baumannii isolates recovered from patients and environment in two intensive care units in a Moroccan hospital
275	2017	2015	Acinetobacter baumannii	39C	1	NDM-1	OXA-23	OXA-51	NDM+OXA+OXA	Acinetobacter baumannii-NDM+OXA+OXA	NA	NA	NA	NA	NA	stool	S-ICU	NA	NA	NA	Moroccan	NA	Clonal diversity and detection of carbapenem resistance encoding genes among multidrug-resistant Acinetobacter baumannii isolates recovered from patients and environment in two intensive care units in a Moroccan hospital
275	2017	2015	Acinetobacter baumannii	1E	1	NDM-1	OXA-23	OXA-51	NDM+OXA+OXA	Acinetobacter baumannii-NDM+OXA+OXA	NA	NA	NA	NA	NA	bed sheet	S-ICU	NA	NA	NA	Moroccan	ST195	Clonal diversity and detection of carbapenem resistance encoding genes among multidrug-resistant Acinetobacter baumannii isolates recovered from patients and environment in two intensive care units in a Moroccan hospital
275	2017	2015	Acinetobacter baumannii	2E	1	NDM-1	OXA-23	OXA-51	NDM+OXA+OXA	Acinetobacter baumannii-NDM+OXA+OXA	NA	NA	NA	NA	NA	pillow	S-ICU	NA	NA	NA	Moroccan	ST195	Clonal diversity and detection of carbapenem resistance encoding genes among multidrug-resistant Acinetobacter baumannii isolates recovered from patients and environment in two intensive care units in a Moroccan hospital
275	2017	2015	Acinetobacter baumannii	3E	1	NDM-1	OXA-23	OXA-51	NDM+OXA+OXA	Acinetobacter baumannii-NDM+OXA+OXA	NA	NA	NA	NA	NA	patient trolley	S-ICU	NA	NA	NA	Moroccan	ST195	Clonal diversity and detection of carbapenem resistance encoding genes among multidrug-resistant Acinetobacter baumannii isolates recovered from patients and environment in two intensive care units in a Moroccan hospital
275	2017	2015	Acinetobacter baumannii	5E	1	NDM-1	OXA-23	OXA-51	NDM+OXA+OXA	Acinetobacter baumannii-NDM+OXA+OXA	NA	NA	NA	NA	NA	intravenous solution stand	S-ICU	NA	NA	NA	Moroccan	ST195	Clonal diversity and detection of carbapenem resistance encoding genes among multidrug-resistant Acinetobacter baumannii isolates recovered from patients and environment in two intensive care units in a Moroccan hospital
275	2017	2015	Acinetobacter baumannii	6E	1	NDM-1	OXA-23	OXA-51	NDM+OXA+OXA	Acinetobacter baumannii-NDM+OXA+OXA	NA	NA	NA	NA	NA	medical ventilator	S-ICU	NA	NA	NA	Moroccan	ST195	Clonal diversity and detection of carbapenem resistance encoding genes among multidrug-resistant Acinetobacter baumannii isolates recovered from patients and environment in two intensive care units in a Moroccan hospital
275	2017	2015	Acinetobacter baumannii	7E	1	NDM-1	OXA-23	OXA-51	NDM+OXA+OXA	Acinetobacter baumannii-NDM+OXA+OXA	NA	NA	NA	NA	NA	bed sheet	M-ICU	NA	NA	NA	Moroccan	ST195	Clonal diversity and detection of carbapenem resistance encoding genes among multidrug-resistant Acinetobacter baumannii isolates recovered from patients and environment in two intensive care units in a Moroccan hospital
275	2017	2015	Acinetobacter baumannii	8E	1	NDM-1	OXA-23	OXA-51	NDM+OXA+OXA	Acinetobacter baumannii-NDM+OXA+OXA	NA	NA	NA	NA	NA	floor	S-ICU	NA	NA	NA	Moroccan	ST195	Clonal diversity and detection of carbapenem resistance encoding genes among multidrug-resistant Acinetobacter baumannii isolates recovered from patients and environment in two intensive care units in a Moroccan hospital
275	2017	2015	Acinetobacter baumannii	10E	1	NDM-1	OXA-23	OXA-51	NDM+OXA+OXA	Acinetobacter baumannii-NDM+OXA+OXA	NA	NA	NA	NA	NA	bed sheet	M-ICU	NA	NA	NA	Moroccan	ST195	Clonal diversity and detection of carbapenem resistance encoding genes among multidrug-resistant Acinetobacter baumannii isolates recovered from patients and environment in two intensive care units in a Moroccan hospital
275	2017	2015	Acinetobacter baumannii	11E	1	NDM-1	OXA-23	OXA-51	NDM+OXA+OXA	Acinetobacter baumannii-NDM+OXA+OXA	NA	NA	NA	NA	NA	monitor	M-ICU	NA	NA	NA	Moroccan	NA	Clonal diversity and detection of carbapenem resistance encoding genes among multidrug-resistant Acinetobacter baumannii isolates recovered from patients and environment in two intensive care units in a Moroccan hospital
275	2017	2015	Acinetobacter baumannii	13E	1	NDM-1	OXA-23	OXA-51	NDM+OXA+OXA	Acinetobacter baumannii-NDM+OXA+OXA	NA	NA	NA	NA	NA	bed sheet	S-ICU	NA	NA	NA	Moroccan	ST195	Clonal diversity and detection of carbapenem resistance encoding genes among multidrug-resistant Acinetobacter baumannii isolates recovered from patients and environment in two intensive care units in a Moroccan hospital
275	2017	2015	Acinetobacter baumannii	17E	1	NDM-1	OXA-23	OXA-51	NDM+OXA+OXA	Acinetobacter baumannii-NDM+OXA+OXA	NA	NA	NA	NA	NA	bed sheet	S-ICU	NA	NA	NA	Moroccan	NA	Clonal diversity and detection of carbapenem resistance encoding genes among multidrug-resistant Acinetobacter baumannii isolates recovered from patients and environment in two intensive care units in a Moroccan hospital
275	2017	2015	Acinetobacter baumannii	18E	1	NDM-1	OXA-23	OXA-51	NDM+OXA+OXA	Acinetobacter baumannii-NDM+OXA+OXA	NA	NA	NA	NA	NA	bed sheet	S-ICU	NA	NA	NA	Moroccan	ST195	Clonal diversity and detection of carbapenem resistance encoding genes among multidrug-resistant Acinetobacter baumannii isolates recovered from patients and environment in two intensive care units in a Moroccan hospital
275	2017	2015	Acinetobacter baumannii	19E	1	NDM-1	OXA-23	OXA-51	NDM+OXA+OXA	Acinetobacter baumannii-NDM+OXA+OXA	NA	NA	NA	NA	NA	floor	S-ICU	NA	NA	NA	Moroccan	ST195	Clonal diversity and detection of carbapenem resistance encoding genes among multidrug-resistant Acinetobacter baumannii isolates recovered from patients and environment in two intensive care units in a Moroccan hospital
275	2017	2015	Acinetobacter baumannii	21E	1	NDM-1	OXA-23	OXA-51	NDM+OXA+OXA	Acinetobacter baumannii-NDM+OXA+OXA	NA	NA	NA	NA	NA	medical ventilator	M-ICU	NA	NA	NA	Moroccan	ST195	Clonal diversity and detection of carbapenem resistance encoding genes among multidrug-resistant Acinetobacter baumannii isolates recovered from patients and environment in two intensive care units in a Moroccan hospital
275	2017	2015	Acinetobacter baumannii	22E	1	NDM-1	OXA-23	OXA-51	NDM+OXA+OXA	Acinetobacter baumannii-NDM+OXA+OXA	NA	NA	NA	NA	NA	floor	M-ICU	NA	NA	NA	Moroccan	ST195	Clonal diversity and detection of carbapenem resistance encoding genes among multidrug-resistant Acinetobacter baumannii isolates recovered from patients and environment in two intensive care units in a Moroccan hospital
275	2017	2015	Acinetobacter baumannii	25E	1	NDM-1	OXA-23	OXA-51	NDM+OXA+OXA	Acinetobacter baumannii-NDM+OXA+OXA	NA	NA	NA	NA	NA	floor	S-ICU	NA	NA	NA	Moroccan	ST195	Clonal diversity and detection of carbapenem resistance encoding genes among multidrug-resistant Acinetobacter baumannii isolates recovered from patients and environment in two intensive care units in a Moroccan hospital
275	2017	2015	Acinetobacter baumannii	26E	1	NDM-1	OXA-23	OXA-51	NDM+OXA+OXA	Acinetobacter baumannii-NDM+OXA+OXA	NA	NA	NA	NA	NA	bed sheet	S-ICU	NA	NA	NA	Moroccan	ST195	Clonal diversity and detection of carbapenem resistance encoding genes among multidrug-resistant Acinetobacter baumannii isolates recovered from patients and environment in two intensive care units in a Moroccan hospital
275	2017	2015	Acinetobacter baumannii	27E	1	NDM-1	OXA-23	OXA-51	NDM+OXA+OXA	Acinetobacter baumannii-NDM+OXA+OXA	NA	NA	NA	NA	NA	medical ventilator	M-ICU	NA	NA	NA	Moroccan	ST1089	Clonal diversity and detection of carbapenem resistance encoding genes among multidrug-resistant Acinetobacter baumannii isolates recovered from patients and environment in two intensive care units in a Moroccan hospital
276	2017	2014	Acinetobacter baumannii	NA	1	NDM-1	OXA-23	OXA-58	NDM+OXA+OXA	Acinetobacter baumannii-NDM+OXA+OXA	NA	NA	NA	NA	NA	respiratory	NA	NA	NA	NA	Thailand	NA	Dissemination of blaOXA-23, blaOXA-24, blaOXA-58, and blaNDM-1 Genes of Acinetobacter baumannii Isolates from Four Tertiary Hospitals in Thailand
277	2022	2017	Klebsiella pneumoniae	KP46	1	KPC-2	KPC-2	NDM-1	KPC+KPC+NDM	Klebsiella pneumoniae-KPC+KPC+NDM	>8	>8	>4	68	female	cerebrospinal fluid	Intensive Care Unit	coma, cerebral haemorrhage, and aspiration pneumonia	cefmetazole and linezolid intravenously for two days, then adjusted to intravenous linezolid and cefoperazone-sulbactam for 15 days, and finally adjusted to intravenous cefoperazone -sulbactam, vancomycin, and imipenem for one day empirically	discharged from the hospital with hernia cerebri, hydrocephalus, and intracranial infection	Zhejiang, China	ST15	Coexistence of two bla KPC-2 genes in a bla NDM-1 -carrying multidrug-resistant ST15 Klebsiella pneumoniae isolate recovered from cerebrospinal fluid in China

## Sheet: Four carbapenemases
Legend: Characteristics of quadruple carbapenemase-producing strains
Article order(publication year)	Publication year	Isolate year	Species	Strain name	Isolate number	Carbapenemase 1	Carbapenemase 2	Carbapenemase 3	Carbapenemase 4	Carbapenemases combination	Specie Carbapenemase combination	MEM	IMP	ETP	Patient Sex	Sample type/Areas of strains isolated	Ward	Diagonosis	Treatment	Outcome	Country or regions	Sequence type	citation
76	2020	2019	Acinetobacter johnsonii	Acsw19	1	NDM-1	OXA-211	NDM-1	OXA-58	NDM+NDM+OXA+OXA	Acinetobacter johnsonii-NDM+NDM+OXA+OXA	NA	NA	NA	NA	NA	NA	NA	NA	NA	Sichuan, China	NA	Whole-Genome Analysis of T wo Copies of blaNDM-1 Gene Carrying Acinetobacter johnsonii Strain Acsw19 Isolated from Sichuan, China
175	2019	2015	Acinetobacter baumannii	AB44	1	NDM	OXA-23	OXA-51	GES	NDM+OXA+OXA+GES	Acinetobacter baumannii-NDM+OXA+OXA+GES	＞32	NA	NA	female	Bronchial aspirate	NA	NA	NA	NA	Morocco	NA	Dissemination of carbapenem-resistant Acinetobacter baumannii strains carrying the blaGES, blaNDM and blaOXA23 in Morocco
175	2019	2016	Acinetobacter baumannii	AB72	1	NDM	OXA-23	OXA-51	GES	NDM+OXA+OXA+GES	Acinetobacter baumannii-NDM+OXA+OXA+GES	＞32	NA	NA	female	urine	NA	NA	NA	NA	Morocco	NA	Dissemination of carbapenem-resistant Acinetobacter baumannii strains carrying the blaGES, blaNDM and blaOXA24 in Morocco
175	2019	2016	Acinetobacter baumannii	AB68	1	NDM	OXA-23	OXA-51	GES	NDM+OXA+OXA+GES	Acinetobacter baumannii-NDM+OXA+OXA+GES	＞32	NA	NA	female	urine	NA	NA	NA	NA	Morocco	NA	Dissemination of carbapenem-resistant Acinetobacter baumannii strains carrying the blaGES, blaNDM and blaOXA25 in Morocco
185	2020	2016-2017	Klebsiella pneumoniae	P5337	1	NDM	VIM	KPC	OXA-48	KPC+NDM+VIM+OXA	Klebsiella pneumoniae-KPC+NDM+VIM+OXA	NA	NA	64	male	NA	NA	NA	NA	NA	Brazil	ST515	Genetic Relatedness of NDM-Producing Klebsiella pneumoniae Co-occurring VIM, KPC, and OXA-48 Enzymes from Surveillance Cultures from an Intensive Care Unit
185	2020	2016-2017	Klebsiella pneumoniae	P5750	1	NDM	VIM	KPC	OXA-48	KPC+NDM+VIM+OXA	Klebsiella pneumoniae-KPC+NDM+VIM+OXA	NA	NA	83	female	NA	NA	NA	NA	NA	Brazil	ST4052	Genetic Relatedness of NDM-Producing Klebsiella pneumoniae Co-occurring VIM, KPC, and OXA-49 Enzymes from Surveillance Cultures from an Intensive Care Unit
185	2020	2016-2017	Klebsiella pneumoniae	P5773	1	NDM	VIM	KPC	OXA-48	KPC+NDM+VIM+OXA	Klebsiella pneumoniae-KPC+NDM+VIM+OXA	NA	NA	73	male	NA	NA	NA	NA	NA	Brazil	ST4053	Genetic Relatedness of NDM-Producing Klebsiella pneumoniae Co-occurring VIM, KPC, and OXA-50 Enzymes from Surveillance Cultures from an Intensive Care Unit
261	2022	2017-2019	Acinetobacter baumannii	NA	2	NDM-1	OXA-23-like	OXA-51-like	OXA-143	NDM+OXA+OXA+OXA	Acinetobacter baumannii-NDM+OXA+OXA+OXA	NA	NA	NA	NA	NA	NA	NA	NA	NA	Sudan	NA	Molecular Detection of Carbapenemase Genes in Extensive Drug Resistant Acinetobacter baumannii Clinical Isolates from ICU Patients, Khartoum

## Sheet: Six carbapenemases
Legend: Characteristics of triple carbapenemase-producing strains							Legend: Characteristics of sextuple carbapenemase-producing strains
Article order	Publication year	Isolate year	Species	Strain name	Isolate number	Carbapenemase 1	Carbapenemase 2	Carbapenemase 3	Carbapenemase 4	Carbapenemase 5	Carbapenemase 6	Carbapenemases combination	Specie Carbapenemase combination	MEM	IMP	ETP	Patient Sex	Sample type/Areas of strains isolated	Ward	Diagonosis	Treatment	Outcome	Country or regions	Sequence type	Citation
191	2020	NA	Klebsiella pneumoniae	KP03	1	NDM-25	OXA-23	OXA-48	OXA-51	OXA-181	GES-1	NDM+GES+OXA+OXA+OXA+OXA	Klebsiella pneumoniae-NDM+GES+OXA+OXA+OXA+OXA	NA	NA	NA	NA	urinary Catheter	urology	NA	NA	NA	Egypt	NA	The First Egyptian Report Showing the Co-Existence of blaNDM-25, blaOXA-23, blaOXA-181, a n d blaGES-1 Among Carbapenem-Resistant Klebsiella pneumoniae Clinical Isolates Genotyped by BOX-PCR
