# Supplementary material for: Global emergence of double and multi-carbapenemase producing organisms: epidemiology, clinical significance, and evolutionary benefits on antimicrobial resistance and virulence
Source: Microbiol Spectr. 2024 Jun 11;12(7):e00008-24. doi: 10.1128/spectrum.00008-24 (PMC11218513; doi:10.1128/spectrum.00008-24)
Supplement: Table S3 — Double carbapenemase-producing strains with fully assembled plasmid sequences. [file spectrum.00008-24-s0004.xlsx]

## Sheet: Strain information
Legend: Information of 47 double carbapenemases producing strains with fully assembled plasmid sequences.
Spieces	Strain	Accession no. of plasmids 1	Accession no. of plasmids 2	Citation
Escherichia coli	ZSH6	CM010658	CM010659	Co-carrying of KPC-2, NDM-5, CTX-M-3 and CTX-M-65 in three plasmids with serotype O89: H10 Escherichia coli strain belonging to the ST2 clone in China
Klebsiella pneumoniae	PittNDM01	CP006799	CP006802	Whole-Genome Assembly of Klebsiella pneumoniae Coproducing NDM-1 and OXA-232 Carbapenemases Using Single-Molecule, Real-Time Sequencing
Acinetobacter pittii	AP_882	CP014478	CP014479	Emergence of ST119 Acinetobacter pittii co-harbouring NDM-1 and OXA-58 in Malaysia
Escherichia coli	Co6114	CP016035	CP016038	First report of Escherichia coli co-producing NDM-1 and OXA-232
Klebsiella pneumoniae	FDAARGOS_440	CP023923	CP023924	Genomics of Klebsiella pneumoniae ST16 producing NDM-1, CTX-M-15, and OXA-232
Klebsiella pneumoniae	QS17-0029	CP024039	CP024042	Genomics of Klebsiella pneumoniae ST16 producing NDM-1, CTX-M-15, and OXA-233
Escherichia coli	AMA1167	CP024805	CP024806	Complete Nucleotide Sequence of an Escherichia coli Sequence Type 410 Strain Carrying blaNDM-5 on an IncF Multidrug Resistance Plasmid and blaOXA-181 on an IncX3 Plasmid
Klebsiella pneumoniae	WCHKP020034	CP025965	CP025964	Sequence Type 273 Carbapenem-Resistant Klebsiella pneumoniae Carrying blaNDM-1 and blaIMP-4
Klebsiella pneumoniae	NUHL30457	CP026589	CP026590	Whole genome assembly and functional portrait of hypervirulent extensively drug-resistant NDM-1 and KPC-2 co-producing Klebsiella pneumoniae of capsular serotype K2 and ST86（Draft Genome Sequence of an NDM-1- and KPC-2-Coproducing Hypervirulent Carbapenem-Resistant Klebsiella pneumoniae Strain Isolated from Burn Wound Infections）
Klebsiella pneumoniae	KPC160111	CP030134	CP030135	Cocarriage of Distinct blaKPC-2 and blaOXA-48 Plasmids in a Single Sequence Type 11 Carbapenem-Resistant Klebsiella pneumoniae Isolate
Klebsiella pneumoniae	M5	CP031736	CP031737	Co-introduction of plasmids harbouring the carbapenemase genes, blaNDM-1 and blaOXA-232, increases fitness and virulence of bacterial host
Klebsiella pneumoniae	KSH203	CP034324	CP034323	Whole genome sequence of blaNDM and blaKPC co-producing Klebsiella pneumoniae isolate KSH203 with capsular serotype K25 belonging to ST11 from China
Raoultella ornithinolytica	WLK218	CP038279	CP038280	coexistence of the blaNDM-1-carrying plasmid pWLK-nDM and the blaKPC-2-carrying plasmid pWLK-Kpc in a Raoultella ornithinolytica isolate
Klebsiella pneumoniae	C2974	CP039798	CP039800	Comparison of Two Distinct Subpopulations of Klebsiella pneumoniae ST16 Co-Occurring in a Single Patient
Klebsiella pneumoniae	C2972	CP039805	CP039806	The transferability and evolution of NDM-1 and KPC-2 co-producing Klebsiella pneumoniae from clinical settings
Klebsiella pneumoniae	C2660	CP039810	CP039811	The transferability and evolution of NDM-1 and KPC-2 co-producing Klebsiella pneumoniae from clinical settings
Klebsiella pneumoniae	C2601	CP039815	CP039817	The transferability and evolution of NDM-1 and KPC-2 co-producing Klebsiella pneumoniae from clinical settings
Klebsiella pneumoniae	C2414	CP039820	CP039821	Comparison of Two Distinct Subpopulations of Klebsiella pneumoniae ST16 Co-Occurring in a Single Patient
Klebsiella pneumoniae	C2343	CP039826	CP039824	Detection of carbapenem-resistant hypervirulent Klebsiella pneumoniae ST11-K64 co-producing NDM-1 and KPC-2 in a Tertiary Hospital in Wuhan
Klebsiella pneumoniae	C2315	CP039831	CP039829	The transferability and evolution of NDM-1 and KPC-2 co-producing Klebsiella pneumoniae from clinical settings
Klebsiella pneumoniae	SECR18-2374	CP041930	CP041931	Emergence of NDM-4 and OXA-181 carbapenemase-producing Klebsiella pneumoniae
Escherichia coli	EC2	CP041957	CP041956	Simultaneous Infection with Enterobacteriaceae anPseudomonas aeruginosa Harboring Multiple Carbapenemases in a Returning Traveler Colonized with Candida auris
Acinetobacter towneri	19110F47	CP046043	CP046044.1	Characterization of a genomic Island carrying the tet(X4) gene in porcine Acinetobacter towneri co-harboring plasmid-borne blaNDM−1 and blaOXA−58 genes
Klebsiella pneumoniae	KPWX136	CP069172	CP069173	Characterisation of bla NDM-5 and bla KPC-2 co-occurrence in K64-ST11 carbapenem-resistant Klebsiella pneumoniae
Klebsiella pneumoniae	K191773	CP080366	CP080367	Comparison of Two Distinct Subpopulations of Klebsiella pneumoniae ST16 Co-Occurring in a Single Patient
Escherichia coli	N1606	CP083703	CP083702	Genomic Characterization of an Extensively Drug-Resistant Extra-Intestinal Pathogenic (ExPEC) Escherichia coli Clinical Isolate Co-Producing Two Carbapenemases and a 16SrRNA Methylase
Klebsiella pneumoniae	AHSWKP25	CP091049	CP091052	Emergence of a Hypervirulent Tigecycline-Resistant Klebsiella pneumoniae Strain Co-producing blaNDM−1 and blaKPC−2 With an Uncommon Sequence Type ST464 in Southwestern China
Aeromonas caviae	SCLZS52	CP091179	CP091177	Genomic Characterization of a Multidrug-Resistant Aeromonas caviae Isolate Carrying a Novel blaKPC-2-Harbouring Plasmid and an IMP-4-Encoding Phage-like Plasmid
Citrobacter freundii	SCLZS47	CP092494	CP092495	Genomic characterization of a carbapenem-resistant Citrobacter freundii cocarrying bla KPC-2 and bla NDM-1
Enterobacter xiangfangensis	va18651	CP097344	CP097345	Co-occurrence of dual carbapenemases KPC-2 and OXA-48 with the mobile colistin resistance gene mcr-9.1 in Enterobacter xiangfangensis
Acinetobacter johnsonii	XBB1	JQ001791	CP010351	Characterization of Acinetobacter johnsonii isolate XBB1 carrying nine plasmids and encoding NDM-1, OXA-58 and PER-1 by genome sequencing
Acinetobacter pittii	Acinetobacter pittii 44551	KF208467.1	KF208466.1	‘‘Roar’’ of blaNDM-1 and ‘‘silence’’ of blaOXA-58 co-exist in Acinetobacter pittii
Enterobacter cloacae	WCHECl-14653	KP868646	KP868647	Characterization of an Enterobacter cloacae Strain Producing both KPC and NDM Carbapenemases by Whole-Genome Sequencing
Citrobacter freundii	112298	KP987215	KP987216	Coexistence of a novel KPC-2-encoding MDR plasmid and an NDM-1-encoding pNDM-HN380-like plasmid in a clinical isolate of Citrobacter freundii. J
Enterobacter cloacae	SZECL1	KU302800	KU302801	Genomic Characterization of Enterobacter cloacae Isolates from China That Coproduce KPC-3 and NDM-1 Carbapenemases.
Enterobacter cloacae	SZECL2	KU302800	KU302802	Genomic Characterization of Enterobacter cloacae Isolates from China That Coproduce KPC-3 and NDM-1 Carbapenemases.
Enterobacter cloacae	WCHEClY2402	KY399972	KY399974	Occurrence of Enterobacter hormaechei carrying blaNDM-1 and blaKPC-2 in China
Enterobacter cloacae	WCHEClY2403	KY399973	KY399975	Occurrence of Enterobacter hormaechei carrying blaNDM-1 and blaKPC-3 in China
Klebsiella pneumoniae	JUNP053	LC506716	LC507653	Emergence of clinical isolates of highly carbapenem-resistant Klebsiella pneumoniae co-harboring blaNDM-5 and blaOXA-181 or -232 in Nepal
Klebsiella pneumoniae	JUNP054	LC506717	LC507653	Emergence of clinical isolates of highly carbapenem-resistant Klebsiella pneumoniae co-harboring blaNDM-5 and blaOXA-181 or -232 in Nepal
Klebsiella pneumoniae	JUNP055	LC506718	LC507653	Emergence of clinical isolates of highly carbapenem-resistant Klebsiella pneumoniae co-harboring blaNDM-5 and blaOXA-181 or -232 in Nepal
Klebsiella pneumoniae	JUNP099	LC506718	LC507653	Emergence of clinical isolates of highly carbapenem-resistant Klebsiella pneumoniae co-harboring blaNDM-5 and blaOXA-181 or -232 in Nepal
Klebsiella pneumoniae	JUNP268	LC506720	LC507653	Emergence of clinical isolates of highly carbapenem-resistant Klebsiella pneumoniae co-harboring blaNDM-5 and blaOXA-181 or -232 in Nepal
Klebsiella pneumoniae	KL8	MH523448	MH523449	Genomics of Klebsiella pneumoniae ST16 producing NDM-1, CTX-M-15, and OXA-233
Klebsiella pneumoniae	EBSI036	MT648513	MT648512	Emergence of Hypervirulent Carbapenem-Resistant Klebsiella pneumoniae Coharboring a blaNDM-1-Carrying Virulent Plasmid and a blaKPC-2-Carrying Plasmid in an Egyptian Hospital
Klebsiella pneumoniae	EBSI041	MW245021	MW245020	Carriage of distinct blaKPC-2 and blaOXA-48 plasmids in a single ST11 hypervirulent Klebsiella pneumoniae isolate in Egypt
Citrobacter portucalensis	K218	OL988823	OL988824	Emergence of Extensively Drug-Resistant ST170 Citrobacter portucalensis with Plasmids pK218-KPC, pK218-NDM, and pK218-SHV from a Tertiary Hospital, China

## Sheet: AMR predicted by VRprofile2
Legend: AMR prediction by VRprofile2 of 47 double carbapenemases producing strains with fully assembled plasmid sequences.
VRprofile2 analysis of plasmids 1	Accession no. of plasmids 1	Query_Seq	Mobile_Genetic_Elements	Inc Group	Position	Length	GC_Content	Carbapenemase	Antibiotic_Resistance_Genes	Drug_Class	Drugs	Virulence Gene	Virulence Description	VRprofile2 analysis of plasmids 2	Accession no. of plasmids 2	Query_Seq	Mobile_Genetic_Elements	Inc Group	Position	Length	GC_Content	Carbapenemase	Antibiotic_Resistance_Genes	Drug_Class	Drugs	Virulence Gene	Virulence Description
	CM010658	CM010658.1	Mobilizable plasmid	IncP6	1..46319	46319	56.36	KPC-2	blaKPC-2 / blaCTX-M-65	Beta-lactam / Beta-lactam	Amoxicillin,Amoxicillin+Clavulanic acid,Ampicillin,Ampicillin+Clavulanic acid,Aztreonam,Cefepime,Cefotaxime,Cefoxitin,Ceftazidime,Ertapenem,Imipenem,Meropenem,Piperacillin,Piperacillin+Tazobactam,Ticarcillin,Ticarcillin+Clavulanic acid / Amoxicillin,Ampicillin,Aztreonam,Cefepime,Cefotaxime,Ceftazidime,Ceftriaxone,Piperacillin,Ticarcillin	-	-		CM010659	CM010659.1	Non-Mobilizable plasmid	IncX3	1..46161	46161	46.65	NDM-5	blaNDM-5	Beta-lactam	Amoxicillin,Amoxicillin+Clavulanic acid,Ampicillin,Ampicillin+Clavulanic acid,Cefepime,Cefixime,Cefotaxime,Cefoxitin,Ceftazidime,Ertapenem,Imipenem,Meropenem,Piperacillin,Piperacillin+Tazobactam	-	-
	CP006799	CP006799.1	Non-Mobilizable plasmid	IncFIB(pNDM-Mar),IncHI1B(pNDM-MAR)	1..283371	283371	46.41	NDM-1	aph(3')-VI / blaNDM-1 / qnrB1 / aac(6')-Ib-cr / blaOXA-1 / catB3 / dfrA14 / dfrA12 / aadA2 / qacE / sul1 / armA / msr(E) / mph(E)	Aminoglycoside / Beta-lactam / Fluoroquinolone / Aminoglycoside,Fluoroquinolone / Beta-lactam / Phenicol / Folate&pathway&antagonist / Folate&pathway&antagonist / Aminoglycoside / Disinfectant / Sulphonamide / Aminoglycoside / Macrolide,Streptogramin&B / Macrolide	Amikacin / Amoxicillin,Amoxicillin+Clavulanic acid,Ampicillin,Ampicillin+Clavulanic acid,Cefepime,Cefixime,Cefotaxime,Cefoxitin,Ceftazidime,Ertapenem,Imipenem,Meropenem,Piperacillin,Piperacillin+Tazobactam / Ciprofloxacin / Tobramycin,Dibekacin,Amikacin,Sisomicin,Netilmicin,Fluoroquinolone,Ciprofloxacin / Amoxicillin,Amoxicillin+Clavulanic acid,Ampicillin,Ampicillin+Clavulanic acid,Cefepime,Piper…	-	-		CP006802	CP006802.1	Non-Mobilizable plasmid	ColKP3	1..6141	6141	52.19	OXA-232	blaOXA-232	Beta-lactam	Amoxicillin,Amoxicillin+Clavulanic acid,Ampicillin,Ampicillin+Clavulanic acid,Piperacillin,Piperacillin+Tazobactam	-	-
	JQ001791	JQ001791.1	Conjugative plasmid	NA	1..47274	47274	40.83	NDM-1	aph(3')-VI / blaNDM-1	Aminoglycoside / Beta-lactam	Amikacin / Amoxicillin,Amoxicillin+Clavulanic acid,Ampicillin,Ampicillin+Clavulanic acid,Cefepime,Cefixime,Cefotaxime,Cefoxitin,Ceftazidime,Ertapenem,Imipenem,Meropenem,Piperacillin,Piperacillin+Tazobactam	-	-		CP010351	CP010351.1	Non-Mobilizable plasmid	NA	1..398857	398857	39.99	OXA-58	aph(3'')-Ib / aph(6)-Id / tet(Y) / ARR-3 / qacE / sul1 / blaPER-1 / aph(3')-VIa / aac(3)-IId / cmlB1 / mph(E) / msr(E) / blaOXA-58	Aminoglycoside / Aminoglycoside / Tetracycline / Rifampicin / Disinfectant / Sulphonamide / Beta-lactam / Aminoglycoside / Aminoglycoside / Phenicol / Macrolide / Macrolide,Streptogramin&B / Beta-lactam	Streptomycin / Streptomycin / Doxycycline,Tetracycline / Rifampicin / Benzylkonium Chloride,Ethidium Bromide, Chlorhexidine,Cetylpyridinium Chloride / Sulfamethoxazole / Amoxicillin,Amoxicillin+Clavulanic acid,Ampicillin,Ampicillin+Clavulanic acid,Cefotaxime,Cefoxitin,Cefepime,Ceftazidime,Piperacillin,Piperacillin+Tazobactam,Ticarcillin,Ticarcillin+Clavulanic acid,Aztreonam / Kanamycin,Neomycin,P…	-	-
	CP014478	CP014478.1	Non-Mobilizable plasmid	NA	1..146597	146597	38.59	NDM-1	aph(3'')-Ib / aph(6)-Id / aac(3)-IId / sul2 / blaNDM-1	Aminoglycoside / Aminoglycoside / Aminoglycoside / Sulphonamide / Beta-lactam	Streptomycin / Streptomycin / Apramycin,Gentamicin,Tobramycin,Dibekacin,Netilmicin,Sisomicin / Sulfamethoxazole / Amoxicillin,Amoxicillin+Clavulanic acid,Ampicillin,Ampicillin+Clavulanic acid,Cefepime,Cefixime,Cefotaxime,Cefoxitin,Ceftazidime,Ertapenem,Imipenem,Meropenem,Piperacillin,Piperacillin+Tazobactam	-	-		CP014479	CP014479.1	Non-Mobilizable plasmid	NA	1..36862	36862	36.35	OXA-58	msr(E) / mph(E) / blaOXA-58	Macrolide,Streptogramin&B / Macrolide / Beta-lactam	Erythromycin,Azithromycin,Quinupristin,Pristinamycin IA,Virginiamycin S / Erythromycin / Amoxicillin,Amoxicillin+Clavulanic acid,Ampicillin,Ampicillin+Clavulanic acid,Imipenem,Meropenem	-	-
	CP016035	CP016035.1	Conjugative plasmid	IncFIA,IncFIB(AP001918),IncFII(pAMA1167-NDM-5)	1..129085	129085	51.71	NDM-1	tet(B) / catA1 / catB3 / blaOXA-1 / aac(6')-Ib-cr / blaNDM-1 / sul1 / qacE / aadA2 / dfrA12 / rmtB / blaTEM-1B / mph(A) / erm(B)	Tetracycline / Phenicol / Phenicol / Beta-lactam / Aminoglycoside,Fluoroquinolone / Beta-lactam / Sulphonamide / Disinfectant / Aminoglycoside / Folate&pathway&antagonist / Aminoglycoside / Beta-lactam / Macrolide / Macrolide,Lincosamide,Streptogramin&B	Doxycycline,Tetracycline,Minocycline / Chloramphenicol / Chloramphenicol / Amoxicillin,Amoxicillin+Clavulanic acid,Ampicillin,Ampicillin+Clavulanic acid,Cefepime,Piperacillin,Piperacillin+Tazobactam / Tobramycin,Dibekacin,Amikacin,Sisomicin,Netilmicin,Fluoroquinolone,Ciprofloxacin / Amoxicillin,Amoxicillin+Clavulanic acid,Ampicillin,Ampicillin+Clavulanic acid,Cefepime,Cefixime,Cefotaxime,Cefoxiti…	-	-		CP016038	CP016038.1	Non-Mobilizable plasmid	ColKP3	1..6141	6141	52.19	OXA-232	blaOXA-232	Beta-lactam	Amoxicillin,Amoxicillin+Clavulanic acid,Ampicillin,Ampicillin+Clavulanic acid,Piperacillin,Piperacillin+Tazobactam	-	-
	CP023923	CP023923.1	Conjugative plasmid	IncFIA,IncFIB(AP001918),IncFII,IncFII	1..140557	140557	50.73	NDM-1	dfrA12 / aadA2 / qacE / sul1 / blaNDM-1 / mph(A) / blaTEM-1B / erm(B) / rmtB / tet(B)	Folate&pathway&antagonist / Aminoglycoside / Disinfectant / Sulphonamide / Beta-lactam / Macrolide / Beta-lactam / Macrolide,Lincosamide,Streptogramin&B / Aminoglycoside / Tetracycline	Trimethoprim / Spectinomycin,Streptomycin / Benzylkonium Chloride,Ethidium Bromide, Chlorhexidine,Cetylpyridinium Chloride / Sulfamethoxazole / Amoxicillin,Amoxicillin+Clavulanic acid,Ampicillin,Ampicillin+Clavulanic acid,Cefepime,Cefixime,Cefotaxime,Cefoxitin,Ceftazidime,Ertapenem,Imipenem,Meropenem,Piperacillin,Piperacillin+Tazobactam / Erythromycin,Azithromycin,Spiramycin,Telithromycin / Amoxi…	-	-		CP023924	CP023924.1	Non-Mobilizable plasmid	ColKP3,ColKP3	1..12273	12273	52.18	OXA-232	blaOXA-232	Beta-lactam	Amoxicillin,Amoxicillin+Clavulanic acid,Ampicillin,Ampicillin+Clavulanic acid,Piperacillin,Piperacillin+Tazobactam	-	-
	CP024039	CP024039.1	Conjugative plasmid	IncFIA,IncFIB(AP001918),IncFII,IncFII	1..125285	125285	50.27	NDM-1	tet(B) / dfrA12 / aadA2 / qacE / sul1 / blaNDM-1	Tetracycline / Folate&pathway&antagonist / Aminoglycoside / Disinfectant / Sulphonamide / Beta-lactam	Doxycycline,Tetracycline,Minocycline / Trimethoprim / Spectinomycin,Streptomycin / Benzylkonium Chloride,Ethidium Bromide, Chlorhexidine,Cetylpyridinium Chloride / Sulfamethoxazole / Amoxicillin,Amoxicillin+Clavulanic acid,Ampicillin,Ampicillin+Clavulanic acid,Cefepime,Cefixime,Cefotaxime,Cefoxitin,Ceftazidime,Ertapenem,Imipenem,Meropenem,Piperacillin,Piperacillin+Tazobactam	-	-		CP024042	CP024042.1	Non-Mobilizable plasmid	ColKP3	1..6141	6141	52.21	OXA-232	blaOXA-232	Beta-lactam	Amoxicillin,Amoxicillin+Clavulanic acid,Ampicillin,Ampicillin+Clavulanic acid,Piperacillin,Piperacillin+Tazobactam	-	-
	CP024805	CP024805.1	Non-Mobilizable plasmid	IncFIA,IncFIB(AP001918),IncFII(pAMA1167-NDM-5),IncQ1	1..111310	111310	51.73	NDM-5	tet(B) / sul1 / qacE / aadA5 / blaNDM-5 / aadA2 / dfrA12 / blaTEM-1B / aac(3)-IId / mph(A) / aph(6)-Id / aph(3'')-Ib / sul2 / blaCTX-M-15 / catB3 / blaOXA-1 / aac(6')-Ib-cr	Tetracycline / Sulphonamide / Disinfectant / Aminoglycoside / Beta-lactam / Aminoglycoside / Folate&pathway&antagonist / Beta-lactam / Aminoglycoside / Macrolide / Aminoglycoside / Aminoglycoside / Sulphonamide / Beta-lactam / Phenicol / Beta-lactam / Aminoglycoside,Fluoroquinolone	Doxycycline,Tetracycline,Minocycline / Sulfamethoxazole / Benzylkonium Chloride,Ethidium Bromide, Chlorhexidine,Cetylpyridinium Chloride / Spectinomycin,Streptomycin / Amoxicillin,Amoxicillin+Clavulanic acid,Ampicillin,Ampicillin+Clavulanic acid,Cefepime,Cefixime,Cefotaxime,Cefoxitin,Ceftazidime,Ertapenem,Imipenem,Meropenem,Piperacillin,Piperacillin+Tazobactam / Spectinomycin,Streptomycin / Trime…	-	-		CP024806	CP024806.1	Non-Mobilizable plasmid	ColKP3,IncX3	1..51479	51479	46.37	OXA-181	blaOXA-181 / qnrS1	Beta-lactam / Fluoroquinolone	Amoxicillin,Amoxicillin+Clavulanic acid,Ampicillin,Ampicillin+Clavulanic acid,Cefepime,Ertapenem,Imipenem,Meropenem,Piperacillin,Piperacillin+Tazobactam / Ciprofloxacin	-	-
	CP025965	CP025965.2	Conjugative plasmid	IncN	1..59730	59730	52.43	NDM-1	dfrA14 / qnrS1 / blaNDM-1	Folate&pathway&antagonist / Fluoroquinolone / Beta-lactam	Trimethoprim / Ciprofloxacin / Amoxicillin,Amoxicillin+Clavulanic acid,Ampicillin,Ampicillin+Clavulanic acid,Cefepime,Cefixime,Cefotaxime,Cefoxitin,Ceftazidime,Ertapenem,Imipenem,Meropenem,Piperacillin,Piperacillin+Tazobactam	htpB	(htpB) Hsp60, 60K heat shock protein HtpB [Hsp60 (VF0159)] [Legionella pneumophila subsp. pneumophila str. Philadelphia 1]		CP025964	CP025964.2	Non-Mobilizable plasmid	NA	1..260970	260970	46.67	IMP-4	blaCTX-M-3 / sul1 / qacE / blaIMP-4	Beta-lactam / Sulphonamide / Disinfectant / Beta-lactam	Amoxicillin,Ampicillin,Aztreonam,Cefepime,Cefotaxime,Ceftazidime,Ceftriaxone,Piperacillin,Ticarcillin / Sulfamethoxazole / Benzylkonium Chloride,Ethidium Bromide, Chlorhexidine,Cetylpyridinium Chloride / Amoxicillin,Amoxicillin+Clavulanic acid,Ampicillin,Ampicillin+Clavulanic acid,Cefepime,Cefixime,Cefotaxime,Cefoxitin,Ceftazidime,Ertapenem,Imipenem,Meropenem,Piperacillin,Piperacillin+Tazobactam	-	-
	CP026589	CP026589.1	Mobilizable plasmid	IncFII(pHN7A8)	1..89247	89247	53.26	KPC-2	blaCTX-M-65 / fosA3 / blaTEM-1B / rmtB / blaKPC-2	Beta-lactam / Fosfomycin / Beta-lactam / Aminoglycoside / Beta-lactam	Amoxicillin,Ampicillin,Aztreonam,Cefepime,Cefotaxime,Ceftazidime,Ceftriaxone,Piperacillin,Ticarcillin / Fosfomycin / Amoxicillin,Ampicillin,Cephalothin,Piperacillin,Ticarcillin / Amikacin,Gentamicin,Tobramycin,Kanamycin,Arbekacin,Sisomicin,Isepamicin / Amoxicillin,Amoxicillin+Clavulanic acid,Ampicillin,Ampicillin+Clavulanic acid,Aztreonam,Cefepime,Cefotaxime,Cefoxitin,Ceftazidime,Ertapenem,Imipen…	-	-		CP026590	CP026590.1	Non-Mobilizable plasmid	IncN	1..49215	49215	52.71	NDM-1	dfrA14 / qnrS1 / blaNDM-1	Folate&pathway&antagonist / Fluoroquinolone / Beta-lactam	Trimethoprim / Ciprofloxacin / Amoxicillin,Amoxicillin+Clavulanic acid,Ampicillin,Ampicillin+Clavulanic acid,Cefepime,Cefixime,Cefotaxime,Cefoxitin,Ceftazidime,Ertapenem,Imipenem,Meropenem,Piperacillin,Piperacillin+Tazobactam	htpB	(htpB) Hsp60, 60K heat shock protein HtpB [Hsp60 (VF0159)] [Legionella pneumophila subsp. pneumophila str. Philadelphia 1]
	CP030134	CP030134.1	Non-Mobilizable plasmid	IncR	1..60307	60307	55.41	KPC-2	blaCTX-M-65 / blaKPC-2	Beta-lactam / Beta-lactam	Amoxicillin,Ampicillin,Aztreonam,Cefepime,Cefotaxime,Ceftazidime,Ceftriaxone,Piperacillin,Ticarcillin / Amoxicillin,Amoxicillin+Clavulanic acid,Ampicillin,Ampicillin+Clavulanic acid,Aztreonam,Cefepime,Cefotaxime,Cefoxitin,Ceftazidime,Ertapenem,Imipenem,Meropenem,Piperacillin,Piperacillin+Tazobactam,Ticarcillin,Ticarcillin+Clavulanic acid	-	-		CP030135	CP030135.1	Conjugative plasmid	IncL	1..65500	65500	51.43	OXA-48	blaOXA-48	Beta-lactam	Amoxicillin,Amoxicillin+Clavulanic acid,Ampicillin,Ampicillin+Clavulanic acid,Imipenem,Meropenem,Piperacillin,Piperacillin+Tazobactam	-	-
	CP031736	CP031736.1	Non-Mobilizable plasmid	IncFIB(pNDM-Mar),IncHI1B(pNDM-MAR)	1..250351	250351	46.39	NDM-1	dfrA12 / aadA2 / qacE / sul1 / armA / msr(E) / mph(E) / aph(3')-VI / blaNDM-1 / catB3 / blaOXA-1 / aac(6')-Ib-cr	Folate&pathway&antagonist / Aminoglycoside / Disinfectant / Sulphonamide / Aminoglycoside / Macrolide,Streptogramin&B / Macrolide / Aminoglycoside / Beta-lactam / Phenicol / Beta-lactam / Aminoglycoside,Fluoroquinolone	Trimethoprim / Spectinomycin,Streptomycin / Benzylkonium Chloride,Ethidium Bromide, Chlorhexidine,Cetylpyridinium Chloride / Sulfamethoxazole / Amikacin,Gentamicin,Tobramycin,Isepamicin,Netilmicin / Erythromycin,Azithromycin,Quinupristin,Pristinamycin IA,Virginiamycin S / Erythromycin / Amikacin / Amoxicillin,Amoxicillin+Clavulanic acid,Ampicillin,Ampicillin+Clavulanic acid,Cefepime,Cefixime,Cefo…	-	-		CP031737	CP031737.1	Non-Mobilizable plasmid	ColKP3	1..6141	6141	52.19	OXA-232	blaOXA-232	Beta-lactam	Amoxicillin,Amoxicillin+Clavulanic acid,Ampicillin,Ampicillin+Clavulanic acid,Piperacillin,Piperacillin+Tazobactam	-	-
	CP034324	CP034324.1	Conjugative plasmid	IncFII(pHN7A8),IncR	1..159467	159467	53.79	KPC-2	catA2 / blaKPC-2 / blaSHV-12 / rmtB / blaTEM-1B / fosA3 / blaCTX-M-65	Phenicol / Beta-lactam / Beta-lactam / Aminoglycoside / Beta-lactam / Fosfomycin / Beta-lactam	Chloramphenicol / Amoxicillin,Amoxicillin+Clavulanic acid,Ampicillin,Ampicillin+Clavulanic acid,Aztreonam,Cefepime,Cefotaxime,Cefoxitin,Ceftazidime,Ertapenem,Imipenem,Meropenem,Piperacillin,Piperacillin+Tazobactam,Ticarcillin,Ticarcillin+Clavulanic acid / Amoxicillin,Ampicillin,Aztreonam,Cefepime,Cefotaxime,Ceftazidime,Ceftriaxone,Piperacillin,Ticarcillin / Amikacin,Gentamicin,Tobramycin,Kanamyci…	-	-		CP034323	CP034323.1	Non-Mobilizable plasmid	IncX3	1..53144	53144	49.21	NDM-1	blaSHV-12 / blaNDM-1	Beta-lactam / Beta-lactam	Amoxicillin,Ampicillin,Aztreonam,Cefepime,Cefotaxime,Ceftazidime,Ceftriaxone,Piperacillin,Ticarcillin / Amoxicillin,Amoxicillin+Clavulanic acid,Ampicillin,Ampicillin+Clavulanic acid,Cefepime,Cefixime,Cefotaxime,Cefoxitin,Ceftazidime,Ertapenem,Imipenem,Meropenem,Piperacillin,Piperacillin+Tazobactam	htpB	(htpB) Hsp60, 60K heat shock protein HtpB [Hsp60 (VF0159)] [Legionella pneumophila subsp. pneumophila str. Philadelphia 1]
	CP038279	CP038279.1	Non-Mobilizable plasmid	NA	1..35262	35262	55.17	KPC-2	blaKPC-2	Beta-lactam	Amoxicillin,Amoxicillin+Clavulanic acid,Ampicillin,Ampicillin+Clavulanic acid,Aztreonam,Cefepime,Cefotaxime,Cefoxitin,Ceftazidime,Ertapenem,Imipenem,Meropenem,Piperacillin,Piperacillin+Tazobactam,Ticarcillin,Ticarcillin+Clavulanic acid	-	-		CP038280	CP038280.1	Non-Mobilizable plasmid	IncX3	1..75415	75415	50.43	NDM-1	tet(E) / sul1 / qacE / blaNDM-1	Tetracycline / Sulphonamide / Disinfectant / Beta-lactam	Doxycycline,Tetracycline / Sulfamethoxazole / Benzylkonium Chloride,Ethidium Bromide, Chlorhexidine,Cetylpyridinium Chloride / Amoxicillin,Amoxicillin+Clavulanic acid,Ampicillin,Ampicillin+Clavulanic acid,Cefepime,Cefixime,Cefotaxime,Cefoxitin,Ceftazidime,Ertapenem,Imipenem,Meropenem,Piperacillin,Piperacillin+Tazobactam	htpB	(htpB) Hsp60, 60K heat shock protein HtpB [Hsp60 (VF0159)] [Legionella pneumophila subsp. pneumophila str. Philadelphia 1]
	CP039798	CP039798.1	Conjugative plasmid	IncFII(Yp)	1..97466	97466	53.79	KPC-2	blaKPC-2 / blaCTX-M-15	Beta-lactam / Beta-lactam	Amoxicillin,Amoxicillin+Clavulanic acid,Ampicillin,Ampicillin+Clavulanic acid,Aztreonam,Cefepime,Cefotaxime,Cefoxitin,Ceftazidime,Ertapenem,Imipenem,Meropenem,Piperacillin,Piperacillin+Tazobactam,Ticarcillin,Ticarcillin+Clavulanic acid / Amoxicillin,Ampicillin,Aztreonam,Cefepime,Cefotaxime,Ceftazidime,Ceftriaxone,Piperacillin,Ticarcillin	-	-		CP039800	CP039800.1	Conjugative plasmid	IncN2	1..51995	51995	50.04	NDM-1	blaNDM-1	Beta-lactam	Amoxicillin,Amoxicillin+Clavulanic acid,Ampicillin,Ampicillin+Clavulanic acid,Cefepime,Cefixime,Cefotaxime,Cefoxitin,Ceftazidime,Ertapenem,Imipenem,Meropenem,Piperacillin,Piperacillin+Tazobactam	-	-
	CP039805	CP039805.1	Conjugative plasmid	IncFII(Yp)	1..97386	97386	53.78	KPC-2	blaKPC-2 / blaCTX-M-15	Beta-lactam / Beta-lactam	Amoxicillin,Amoxicillin+Clavulanic acid,Ampicillin,Ampicillin+Clavulanic acid,Aztreonam,Cefepime,Cefotaxime,Cefoxitin,Ceftazidime,Ertapenem,Imipenem,Meropenem,Piperacillin,Piperacillin+Tazobactam,Ticarcillin,Ticarcillin+Clavulanic acid / Amoxicillin,Ampicillin,Aztreonam,Cefepime,Cefotaxime,Ceftazidime,Ceftriaxone,Piperacillin,Ticarcillin	-	-		CP039806	CP039806.1	Conjugative plasmid	IncN2	1..51995	51995	50.04	NDM-1	blaNDM-1	Beta-lactam	Amoxicillin,Amoxicillin+Clavulanic acid,Ampicillin,Ampicillin+Clavulanic acid,Cefepime,Cefixime,Cefotaxime,Cefoxitin,Ceftazidime,Ertapenem,Imipenem,Meropenem,Piperacillin,Piperacillin+Tazobactam	-	-
	CP039810	CP039810.1	Conjugative plasmid	IncFII(pHN7A8),IncR	1..153556	153556	53.1	KPC-2	blaKPC-2 / blaCTX-M-65 / blaTEM-1B / rmtB	Beta-lactam / Beta-lactam / Beta-lactam / Aminoglycoside	Amoxicillin,Amoxicillin+Clavulanic acid,Ampicillin,Ampicillin+Clavulanic acid,Aztreonam,Cefepime,Cefotaxime,Cefoxitin,Ceftazidime,Ertapenem,Imipenem,Meropenem,Piperacillin,Piperacillin+Tazobactam,Ticarcillin,Ticarcillin+Clavulanic acid / Amoxicillin,Ampicillin,Aztreonam,Cefepime,Cefotaxime,Ceftazidime,Ceftriaxone,Piperacillin,Ticarcillin / Amoxicillin,Ampicillin,Cephalothin,Piperacillin,Ticarcill…	-	-		CP039811	CP039811.1	Non-Mobilizable plasmid	IncX3	1..53097	53097	49.25	NDM-1	blaNDM-1 / blaSHV-12	Beta-lactam / Beta-lactam	Amoxicillin,Amoxicillin+Clavulanic acid,Ampicillin,Ampicillin+Clavulanic acid,Cefepime,Cefixime,Cefotaxime,Cefoxitin,Ceftazidime,Ertapenem,Imipenem,Meropenem,Piperacillin,Piperacillin+Tazobactam / Amoxicillin,Ampicillin,Aztreonam,Cefepime,Cefotaxime,Ceftazidime,Ceftriaxone,Piperacillin,Ticarcillin	htpB	(htpB) Hsp60, 60K heat shock protein HtpB [Hsp60 (VF0159)] [Legionella pneumophila subsp. pneumophila str. Philadelphia 1]
	CP039815	CP039815.1	Conjugative plasmid	IncFII(Yp)	1..97386	97386	53.78	KPC-2	blaKPC-2 / blaCTX-M-15	Beta-lactam / Beta-lactam	Amoxicillin,Amoxicillin+Clavulanic acid,Ampicillin,Ampicillin+Clavulanic acid,Aztreonam,Cefepime,Cefotaxime,Cefoxitin,Ceftazidime,Ertapenem,Imipenem,Meropenem,Piperacillin,Piperacillin+Tazobactam,Ticarcillin,Ticarcillin+Clavulanic acid / Amoxicillin,Ampicillin,Aztreonam,Cefepime,Cefotaxime,Ceftazidime,Ceftriaxone,Piperacillin,Ticarcillin	-	-		CP039817	CP039817.1	Conjugative plasmid	IncN2	1..51995	51995	50.04	NDM-1	blaNDM-1	Beta-lactam	Amoxicillin,Amoxicillin+Clavulanic acid,Ampicillin,Ampicillin+Clavulanic acid,Cefepime,Cefixime,Cefotaxime,Cefoxitin,Ceftazidime,Ertapenem,Imipenem,Meropenem,Piperacillin,Piperacillin+Tazobactam	-	-
	CP039820	CP039820.1	Conjugative plasmid	IncFII(pHN7A8),IncR	1..172001	172001	53.47	KPC-2	blaCTX-M-65 / fosA3 / blaTEM-1B / rmtB / blaKPC-2 / catA2	Beta-lactam / Fosfomycin / Beta-lactam / Aminoglycoside / Beta-lactam / Phenicol	Amoxicillin,Ampicillin,Aztreonam,Cefepime,Cefotaxime,Ceftazidime,Ceftriaxone,Piperacillin,Ticarcillin / Fosfomycin / Amoxicillin,Ampicillin,Cephalothin,Piperacillin,Ticarcillin / Amikacin,Gentamicin,Tobramycin,Kanamycin,Arbekacin,Sisomicin,Isepamicin / Amoxicillin,Amoxicillin+Clavulanic acid,Ampicillin,Ampicillin+Clavulanic acid,Aztreonam,Cefepime,Cefotaxime,Cefoxitin,Ceftazidime,Ertapenem,Imipen…	-	-		CP039821	CP039821.1	Conjugative plasmid	IncN	1..63046	63046	52.15	NDM-1	dfrA14 / qnrS1 / blaNDM-1	Folate&pathway&antagonist / Fluoroquinolone / Beta-lactam	Trimethoprim / Ciprofloxacin / Amoxicillin,Amoxicillin+Clavulanic acid,Ampicillin,Ampicillin+Clavulanic acid,Cefepime,Cefixime,Cefotaxime,Cefoxitin,Ceftazidime,Ertapenem,Imipenem,Meropenem,Piperacillin,Piperacillin+Tazobactam	htpB	(htpB) Hsp60, 60K heat shock protein HtpB [Hsp60 (VF0159)] [Legionella pneumophila subsp. pneumophila str. Philadelphia 1]
	CP039826	CP039826.1	Conjugative plasmid	IncFIA(HI1),IncFII(pKP91)	1..175540	175540	52.72	KPC-2	blaKPC-2	Beta-lactam	Amoxicillin,Amoxicillin+Clavulanic acid,Ampicillin,Ampicillin+Clavulanic acid,Aztreonam,Cefepime,Cefotaxime,Cefoxitin,Ceftazidime,Ertapenem,Imipenem,Meropenem,Piperacillin,Piperacillin+Tazobactam,Ticarcillin,Ticarcillin+Clavulanic acid	-	-		CP039824	CP039824.1	Non-Mobilizable plasmid	NA	1..318848	318848	47.34	NDM-1	mph(E) / msr(E) / sul1 / qacE / aadA16 / dfrA27 / ARR-3 / blaTEM-1C / formA / blaNDM-1 / catB3 / blaOXA-1 / aac(6')-Ib-cr / catA2	Macrolide / Macrolide,Streptogramin&B / Sulphonamide / Disinfectant / Aminoglycoside / Folate&pathway&antagonist / Rifampicin / Beta-lactam / Aldehydes / Beta-lactam / Phenicol / Beta-lactam / Aminoglycoside,Fluoroquinolone / Phenicol	Erythromycin / Erythromycin,Azithromycin,Quinupristin,Pristinamycin IA,Virginiamycin S / Sulfamethoxazole / Benzylkonium Chloride,Ethidium Bromide, Chlorhexidine,Cetylpyridinium Chloride / Spectinomycin,Streptomycin / Trimethoprim / Rifampicin / Amoxicillin,Ampicillin,Cephalothin,Piperacillin,Ticarcillin / Formaldehyde / Amoxicillin,Amoxicillin+Clavulanic acid,Ampicillin,Ampicillin+Clavulanic aci…	htpB	(htpB) Hsp60, 60K heat shock protein HtpB [Hsp60 (VF0159)] [Legionella pneumophila subsp. pneumophila str. Philadelphia 1]
	CP039831	CP039831.1	Conjugative plasmid	IncFIA(HI1),IncFII(pKP91)	1..175540	175540	52.72	KPC-2	blaKPC-2	Beta-lactam	Amoxicillin,Amoxicillin+Clavulanic acid,Ampicillin,Ampicillin+Clavulanic acid,Aztreonam,Cefepime,Cefotaxime,Cefoxitin,Ceftazidime,Ertapenem,Imipenem,Meropenem,Piperacillin,Piperacillin+Tazobactam,Ticarcillin,Ticarcillin+Clavulanic acid	-	-		CP039829	CP039829.1	Non-Mobilizable plasmid	NA	1..317231	317231	47.28	NDM-1	mph(E) / msr(E) / sul1 / qacE / aadA16 / dfrA27 / ARR-3 / blaTEM-1C / formA / blaNDM-1 / catB3 / blaOXA-1 / aac(6')-Ib-cr / catA2	Macrolide / Macrolide,Streptogramin&B / Sulphonamide / Disinfectant / Aminoglycoside / Folate&pathway&antagonist / Rifampicin / Beta-lactam / Aldehydes / Beta-lactam / Phenicol / Beta-lactam / Aminoglycoside,Fluoroquinolone / Phenicol	Erythromycin / Erythromycin,Azithromycin,Quinupristin,Pristinamycin IA,Virginiamycin S / Sulfamethoxazole / Benzylkonium Chloride,Ethidium Bromide, Chlorhexidine,Cetylpyridinium Chloride / Spectinomycin,Streptomycin / Trimethoprim / Rifampicin / Amoxicillin,Ampicillin,Cephalothin,Piperacillin,Ticarcillin / Formaldehyde / Amoxicillin,Amoxicillin+Clavulanic acid,Ampicillin,Ampicillin+Clavulanic aci…	htpB	(htpB) Hsp60, 60K heat shock protein HtpB [Hsp60 (VF0159)] [Legionella pneumophila subsp. pneumophila str. Philadelphia 1]
	CP041930	CP041930.1	Non-Mobilizable plasmid	IncFII(Yp)	1..86019	86019	54.01	NDM-4	blaNDM-4 / blaTEM-1B / rmtB	Beta-lactam / Beta-lactam / Aminoglycoside	Amoxicillin,Amoxicillin+Clavulanic acid,Ampicillin,Ampicillin+Clavulanic acid,Cefepime,Cefixime,Cefotaxime,Cefoxitin,Ceftazidime,Ertapenem,Imipenem,Meropenem,Piperacillin,Piperacillin+Tazobactam / Amoxicillin,Ampicillin,Cephalothin,Piperacillin,Ticarcillin / Amikacin,Gentamicin,Tobramycin,Kanamycin,Arbekacin,Sisomicin,Isepamicin	htpB	(htpB) Hsp60, 60K heat shock protein HtpB [Hsp60 (VF0159)] [Legionella pneumophila subsp. pneumophila str. Philadelphia 1]		CP041931	CP041931	Non-Mobilizable plasmid	-	1..51479	51479	46.37	OXA-181	blaOXA-181 / qnrS1	Beta-lactam / Fluoroquinolone	Amoxicillin,Amoxicillin+Clavulanic acid,Ampicillin,Ampicillin+Clavulanic acid,Cefepime,Ertapenem,Imipenem,Meropenem,Piperacillin,Piperacillin+Tazobactam / Ciprofloxacin	-	-
	CP041957	CP041957.1	Conjugative plasmid	IncFII	1..83648	83648	52.4	NDM-5	blaNDM-5 / sul1 / qacE / aadA2 / dfrA12	Beta-lactam / Sulphonamide / Disinfectant / Aminoglycoside / Folate&pathway&antagonist	Amoxicillin,Amoxicillin+Clavulanic acid,Ampicillin,Ampicillin+Clavulanic acid,Cefepime,Cefixime,Cefotaxime,Cefoxitin,Ceftazidime,Ertapenem,Imipenem,Meropenem,Piperacillin,Piperacillin+Tazobactam / Sulfamethoxazole / Benzylkonium Chloride,Ethidium Bromide, Chlorhexidine,Cetylpyridinium Chloride / Spectinomycin,Streptomycin / Trimethoprim	-	-		CP041956	CP041956.1	Non-Mobilizable plasmid	ColKP3,IncX3	1..74945	74945	48.74	OXA-181	blaOXA-181 / qnrS1 / tet(A) / catB3 / blaOXA-1 / aac(6')-Ib-cr / blaCTX-M-15 / blaTEM-1B	Beta-lactam / Fluoroquinolone / Tetracycline / Phenicol / Beta-lactam / Aminoglycoside,Fluoroquinolone / Beta-lactam / Beta-lactam	Amoxicillin,Amoxicillin+Clavulanic acid,Ampicillin,Ampicillin+Clavulanic acid,Cefepime,Ertapenem,Imipenem,Meropenem,Piperacillin,Piperacillin+Tazobactam / Ciprofloxacin / Doxycycline,Tetracycline / Chloramphenicol / Amoxicillin,Amoxicillin+Clavulanic acid,Ampicillin,Ampicillin+Clavulanic acid,Cefepime,Piperacillin,Piperacillin+Tazobactam / Tobramycin,Dibekacin,Amikacin,Sisomicin,Netilmicin,Fluoro…	-	-
	CP046043	CP046043.1	Non-Mobilizable plasmid	NA	1..47094	47094	39.96	NDM-1	blaNDM-1 / aph(3')-VI / aac(3)-IId	Beta-lactam / Aminoglycoside / Aminoglycoside	Amoxicillin,Amoxicillin+Clavulanic acid,Ampicillin,Ampicillin+Clavulanic acid,Cefepime,Cefixime,Cefotaxime,Cefoxitin,Ceftazidime,Ertapenem,Imipenem,Meropenem,Piperacillin,Piperacillin+Tazobactam / Amikacin / Apramycin,Gentamicin,Tobramycin,Dibekacin,Netilmicin,Sisomicin	-	-		CP046044	CP046044.1	Non-Mobilizable plasmid	NA	1..143035	143035	40.29	OXA-58	mph(E) / msr(E) / erm(B) / blaOXA-58 / floR / tet(M) / aph(3')-Ia / aac(3)-IVa / aph(4)-Ia / sul2	Macrolide / Macrolide,Streptogramin&B / Macrolide,Lincosamide,Streptogramin&B / Beta-lactam / Phenicol / Tetracycline / Aminoglycoside / Aminoglycoside / Aminoglycoside / Sulphonamide	Erythromycin / Erythromycin,Azithromycin,Quinupristin,Pristinamycin IA,Virginiamycin S / Erythromycin,Lincomycin,Clindamycin,Quinupristin,Pristinamycin IA,Virginiamycin S / Amoxicillin,Amoxicillin+Clavulanic acid,Ampicillin,Ampicillin+Clavulanic acid,Imipenem,Meropenem / Chloramphenicol,Florfenicol / Doxycycline,Tetracycline,Minocycline / Unknown Aminoglycoside / Apramycin,Gentamicin,Dibekacin,Ne…	-	-
	CP069172	CP069172.1	Mobilizable plasmid	IncFII(pHN7A8),IncR	1..134972	134972	53.33	KPC-2	rmtB / blaTEM-1B / blaCTX-M-65 / blaKPC-2 / blaSHV-12	Aminoglycoside / Beta-lactam / Beta-lactam / Beta-lactam / Beta-lactam	Amikacin,Gentamicin,Tobramycin,Kanamycin,Arbekacin,Sisomicin,Isepamicin / Amoxicillin,Ampicillin,Cephalothin,Piperacillin,Ticarcillin / Amoxicillin,Ampicillin,Aztreonam,Cefepime,Cefotaxime,Ceftazidime,Ceftriaxone,Piperacillin,Ticarcillin / Amoxicillin,Amoxicillin+Clavulanic acid,Ampicillin,Ampicillin+Clavulanic acid,Aztreonam,Cefepime,Cefotaxime,Cefoxitin,Ceftazidime,Ertapenem,Imipenem,Meropenem,…	-	-		CP069173	CP069173.1	Conjugative plasmid	IncB/O/K/Z	1..117844	117844	54.66	NDM-5	fosA3 / dfrA12 / aadA2 / qacE / sul1 / blaNDM-5 / mph(A)	Fosfomycin / Folate&pathway&antagonist / Aminoglycoside / Disinfectant / Sulphonamide / Beta-lactam / Macrolide	Fosfomycin / Trimethoprim / Spectinomycin,Streptomycin / Benzylkonium Chloride,Ethidium Bromide, Chlorhexidine,Cetylpyridinium Chloride / Sulfamethoxazole / Amoxicillin,Amoxicillin+Clavulanic acid,Ampicillin,Ampicillin+Clavulanic acid,Cefepime,Cefixime,Cefotaxime,Cefoxitin,Ceftazidime,Ertapenem,Imipenem,Meropenem,Piperacillin,Piperacillin+Tazobactam / Erythromycin,Azithromycin,Spiramycin,Telithro…	-	-
	CP080366	CP080366.1	Non-Mobilizable plasmid	IncFII(Yp)	1..85191	85191	54.03	NDM-4	blaNDM-4 / blaTEM-1B / rmtB	Beta-lactam / Beta-lactam / Aminoglycoside	Amoxicillin,Amoxicillin+Clavulanic acid,Ampicillin,Ampicillin+Clavulanic acid,Cefepime,Cefixime,Cefotaxime,Cefoxitin,Ceftazidime,Ertapenem,Imipenem,Meropenem,Piperacillin,Piperacillin+Tazobactam / Amoxicillin,Ampicillin,Cephalothin,Piperacillin,Ticarcillin / Amikacin,Gentamicin,Tobramycin,Kanamycin,Arbekacin,Sisomicin,Isepamicin	htpB	(htpB) Hsp60, 60K heat shock protein HtpB [Hsp60 (VF0159)] [Legionella pneumophila subsp. pneumophila str. Philadelphia 1]		CP080367	CP080367.1	Non-Mobilizable plasmid	ColKP3,IncX3	1..51479	51479	46.37	OXA-181	qnrS1 / blaOXA-181	Fluoroquinolone / Beta-lactam	Ciprofloxacin / Amoxicillin,Amoxicillin+Clavulanic acid,Ampicillin,Ampicillin+Clavulanic acid,Cefepime,Ertapenem,Imipenem,Meropenem,Piperacillin,Piperacillin+Tazobactam	-	-
	CP083703	CP083703.1	Non-Mobilizable plasmid	IncX3	1..53292	53292	49.59	KPC-3	blaSHV-182 / blaKPC-3	Beta-lactam / Beta-lactam	Unknown Beta-lactam / Amoxicillin,Amoxicillin+Clavulanic acid,Ampicillin,Ampicillin+Clavulanic acid,Aztreonam,Cefepime,Cefotaxime,Cefoxitin,Ceftazidime,Ertapenem,Imipenem,Meropenem,Piperacillin,Piperacillin+Tazobactam,Ticarcillin,Ticarcillin+Clavulanic acid	-	-		CP083702	CP083702.1	Conjugative plasmid	IncFIA,IncFII	1..120731	120731	52.77	NDM-5	dfrA17 / aadA5 / qacE / sul1 / blaNDM-5 / rmtB / blaTEM-1B / tet(A)	Folate&pathway&antagonist / Aminoglycoside / Disinfectant / Sulphonamide / Beta-lactam / Aminoglycoside / Beta-lactam / Tetracycline	Trimethoprim / Spectinomycin,Streptomycin / Benzylkonium Chloride,Ethidium Bromide, Chlorhexidine,Cetylpyridinium Chloride / Sulfamethoxazole / Amoxicillin,Amoxicillin+Clavulanic acid,Ampicillin,Ampicillin+Clavulanic acid,Cefepime,Cefixime,Cefotaxime,Cefoxitin,Ceftazidime,Ertapenem,Imipenem,Meropenem,Piperacillin,Piperacillin+Tazobactam / Amikacin,Gentamicin,Tobramycin,Kanamycin,Arbekacin,Sisomic…	-	-
	CP091049	CP091049.1	Non-Mobilizable plasmid	NA	1..248847	248847	46.61	KPC-2	blaKPC-2 / aac(3)-IId / ARR-3 / dfrA27 / aadA16 / qacE / sul1 / qnrB4	Beta-lactam / Aminoglycoside / Rifampicin / Folate&pathway&antagonist / Aminoglycoside / Disinfectant / Sulphonamide / Fluoroquinolone	Amoxicillin,Amoxicillin+Clavulanic acid,Ampicillin,Ampicillin+Clavulanic acid,Aztreonam,Cefepime,Cefotaxime,Cefoxitin,Ceftazidime,Ertapenem,Imipenem,Meropenem,Piperacillin,Piperacillin+Tazobactam,Ticarcillin,Ticarcillin+Clavulanic acid / Apramycin,Gentamicin,Tobramycin,Dibekacin,Netilmicin,Sisomicin / Rifampicin / Trimethoprim / Spectinomycin,Streptomycin / Benzylkonium Chloride,Ethidium Bromide,…	-	-		CP091052	CP091052.1	Non-Mobilizable plasmid	IncX3	1..59349	59349	49.06	NDM-1	blaNDM-1 / blaSHV-12	Beta-lactam / Beta-lactam	Amoxicillin,Amoxicillin+Clavulanic acid,Ampicillin,Ampicillin+Clavulanic acid,Cefepime,Cefixime,Cefotaxime,Cefoxitin,Ceftazidime,Ertapenem,Imipenem,Meropenem,Piperacillin,Piperacillin+Tazobactam / Amoxicillin,Ampicillin,Aztreonam,Cefepime,Cefotaxime,Ceftazidime,Ceftriaxone,Piperacillin,Ticarcillin	htpB	(htpB) Hsp60, 60K heat shock protein HtpB [Hsp60 (VF0159)] [Legionella pneumophila subsp. pneumophila str. Philadelphia 1]
	CP091179	CP091179.1	Non-Mobilizable plasmid	NA	1..26128	26128	56.78	KPC-2	blaKPC-2	Beta-lactam	Amoxicillin,Amoxicillin+Clavulanic acid,Ampicillin,Ampicillin+Clavulanic acid,Aztreonam,Cefepime,Cefotaxime,Cefoxitin,Ceftazidime,Ertapenem,Imipenem,Meropenem,Piperacillin,Piperacillin+Tazobactam,Ticarcillin,Ticarcillin+Clavulanic acid	-	-		CP091177	CP091177.1	Non-Mobilizable plasmid	NA	1..113450	113450	58.45	IMP-4	blaIMP-4 / sul1	Beta-lactam / Sulphonamide	Amoxicillin,Amoxicillin+Clavulanic acid,Ampicillin,Ampicillin+Clavulanic acid,Cefepime,Cefixime,Cefotaxime,Cefoxitin,Ceftazidime,Ertapenem,Imipenem,Meropenem,Piperacillin,Piperacillin+Tazobactam / Sulfamethoxazole	-	-
	CP092494	CP092494.1	Non-Mobilizable plasmid	NA	1..45886	45886	49.12	KPC-2	blaKPC-2	Beta-lactam	Amoxicillin,Amoxicillin+Clavulanic acid,Ampicillin,Ampicillin+Clavulanic acid,Aztreonam,Cefepime,Cefotaxime,Cefoxitin,Ceftazidime,Ertapenem,Imipenem,Meropenem,Piperacillin,Piperacillin+Tazobactam,Ticarcillin,Ticarcillin+Clavulanic acid	-	-		CP092495	CP092495.1	Non-Mobilizable plasmid	IncX3	1..56984	56984	50.31	NDM-1	blaSHV-12 / blaNDM-1	Beta-lactam / Beta-lactam	Amoxicillin,Ampicillin,Aztreonam,Cefepime,Cefotaxime,Ceftazidime,Ceftriaxone,Piperacillin,Ticarcillin / Amoxicillin,Amoxicillin+Clavulanic acid,Ampicillin,Ampicillin+Clavulanic acid,Cefepime,Cefixime,Cefotaxime,Cefoxitin,Ceftazidime,Ertapenem,Imipenem,Meropenem,Piperacillin,Piperacillin+Tazobactam	htpB	(htpB) Hsp60, 60K heat shock protein HtpB [Hsp60 (VF0159)] [Legionella pneumophila subsp. pneumophila str. Philadelphia 1]
	CP097344	CP097344.1	Conjugative plasmid	IncN	1..79326	79326	52.68	KPC-2	blaKPC-2 / blaTEM-1B / aac(3)-IId / aph(6)-Id / aph(3'')-Ib / dfrA19 / sul1 / qnrB2 / mph(A) / qacE / ARR-3 / catB3 / blaOXA-1 / aac(6')-Ib-cr	Beta-lactam / Beta-lactam / Aminoglycoside / Aminoglycoside / Aminoglycoside / Folate&pathway&antagonist / Sulphonamide / Fluoroquinolone / Macrolide / Disinfectant / Rifampicin / Phenicol / Beta-lactam / Aminoglycoside,Fluoroquinolone	Amoxicillin,Amoxicillin+Clavulanic acid,Ampicillin,Ampicillin+Clavulanic acid,Aztreonam,Cefepime,Cefotaxime,Cefoxitin,Ceftazidime,Ertapenem,Imipenem,Meropenem,Piperacillin,Piperacillin+Tazobactam,Ticarcillin,Ticarcillin+Clavulanic acid / Amoxicillin,Ampicillin,Cephalothin,Piperacillin,Ticarcillin / Apramycin,Gentamicin,Tobramycin,Dibekacin,Netilmicin,Sisomicin / Streptomycin / Streptomycin / Trim…	-	-		CP097345	CP097345.1	Conjugative plasmid	IncL	1..63589	63589	51.22	OXA-48	blaOXA-48	Beta-lactam	Amoxicillin,Amoxicillin+Clavulanic acid,Ampicillin,Ampicillin+Clavulanic acid,Imipenem,Meropenem,Piperacillin,Piperacillin+Tazobactam	-	-
	KF208467	KF208467.1	Non-Mobilizable plasmid	NA	1..9495	9495	44.37	NDM-1	aph(3')-VIa / blaNDM-1	Aminoglycoside / Beta-lactam	Kanamycin,Neomycin,Paromomycin,Ribostamycin,Butirosin,Gentamicin,Amikacin / Amoxicillin,Amoxicillin+Clavulanic acid,Ampicillin,Ampicillin+Clavulanic acid,Cefepime,Cefixime,Cefotaxime,Cefoxitin,Ceftazidime,Ertapenem,Imipenem,Meropenem,Piperacillin,Piperacillin+Tazobactam	-	-		KF208466	KF208466.1	Non-Mobilizable plasmid	NA	1..5352	5352	43.24	OXA-58	blaOXA-58 / aac(3)-IId	Beta-lactam / Aminoglycoside	Amoxicillin,Amoxicillin+Clavulanic acid,Ampicillin,Ampicillin+Clavulanic acid,Imipenem,Meropenem / Apramycin,Gentamicin,Tobramycin,Dibekacin,Netilmicin,Sisomicin	-	-
	KP868646	KP868646.1	Conjugative plasmid	IncFII(Yp)	1..88214	88214	53.79	KPC-2	blaKPC-2	Beta-lactam	Amoxicillin,Amoxicillin+Clavulanic acid,Ampicillin,Ampicillin+Clavulanic acid,Aztreonam,Cefepime,Cefotaxime,Cefoxitin,Ceftazidime,Ertapenem,Imipenem,Meropenem,Piperacillin,Piperacillin+Tazobactam,Ticarcillin,Ticarcillin+Clavulanic acid	-	-		KP868647	KP868647.1	Conjugative plasmid	IncFIB(pB171),IncFII(Yp)	1..109353	109353	53.26	NDM-1	blaNDM-1	Beta-lactam	Amoxicillin,Amoxicillin+Clavulanic acid,Ampicillin,Ampicillin+Clavulanic acid,Cefepime,Cefixime,Cefotaxime,Cefoxitin,Ceftazidime,Ertapenem,Imipenem,Meropenem,Piperacillin,Piperacillin+Tazobactam	htpB	(htpB) Hsp60, 60K heat shock protein HtpB [Hsp60 (VF0159)] [Legionella pneumophila subsp. pneumophila str. Philadelphia 1]
	KP987215	KP987215.1	Conjugative plasmid	NA	1..117288	117288	52.25	KPC-2	blaKPC-2 / mph(A) / sul1 / qacE / ARR-3 / catB3 / blaOXA-1 / aac(6')-Ib-cr / fosA3 / blaCTX-M-14	Beta-lactam / Macrolide / Sulphonamide / Disinfectant / Rifampicin / Phenicol / Beta-lactam / Aminoglycoside,Fluoroquinolone / Fosfomycin / Beta-lactam	Amoxicillin,Amoxicillin+Clavulanic acid,Ampicillin,Ampicillin+Clavulanic acid,Aztreonam,Cefepime,Cefotaxime,Cefoxitin,Ceftazidime,Ertapenem,Imipenem,Meropenem,Piperacillin,Piperacillin+Tazobactam,Ticarcillin,Ticarcillin+Clavulanic acid / Erythromycin,Azithromycin,Spiramycin,Telithromycin / Sulfamethoxazole / Benzylkonium Chloride,Ethidium Bromide, Chlorhexidine,Cetylpyridinium Chloride / Rifampic…	-	-		KP987216	KP987216.1	Non-Mobilizable plasmid	IncX3	1..53489	53489	48.98	NDM-1	blaSHV-12 / blaNDM-1	Beta-lactam / Beta-lactam	Amoxicillin,Ampicillin,Aztreonam,Cefepime,Cefotaxime,Ceftazidime,Ceftriaxone,Piperacillin,Ticarcillin / Amoxicillin,Amoxicillin+Clavulanic acid,Ampicillin,Ampicillin+Clavulanic acid,Cefepime,Cefixime,Cefotaxime,Cefoxitin,Ceftazidime,Ertapenem,Imipenem,Meropenem,Piperacillin,Piperacillin+Tazobactam	htpB	(htpB) Hsp60, 60K heat shock protein HtpB [Hsp60 (VF0159)] [Legionella pneumophila subsp. pneumophila str. Philadelphia 1]
	KU302800	KU302800.1	Non-Mobilizable plasmid	IncX6	1..43333	43333	47.65	KPC-3	blaKPC-3	Beta-lactam	Amoxicillin,Amoxicillin+Clavulanic acid,Ampicillin,Ampicillin+Clavulanic acid,Aztreonam,Cefepime,Cefotaxime,Cefoxitin,Ceftazidime,Ertapenem,Imipenem,Meropenem,Piperacillin,Piperacillin+Tazobactam,Ticarcillin,Ticarcillin+Clavulanic acid	-	-		KU302801	KU302801.1	Mobilizable plasmid	IncC,IncR	1..130573	130573	52.4	NDM-1	aph(3'')-Ib / aph(6)-Id / dfrA12 / aadA2 / qacE / sul1 / blaNDM-1 / armA / msr(E) / mph(E) / sul2	Aminoglycoside / Aminoglycoside / Folate&pathway&antagonist / Aminoglycoside / Disinfectant / Sulphonamide / Beta-lactam / Aminoglycoside / Macrolide,Streptogramin&B / Macrolide / Sulphonamide	Streptomycin / Streptomycin / Trimethoprim / Spectinomycin,Streptomycin / Benzylkonium Chloride,Ethidium Bromide, Chlorhexidine,Cetylpyridinium Chloride / Sulfamethoxazole / Amoxicillin,Amoxicillin+Clavulanic acid,Ampicillin,Ampicillin+Clavulanic acid,Cefepime,Cefixime,Cefotaxime,Cefoxitin,Ceftazidime,Ertapenem,Imipenem,Meropenem,Piperacillin,Piperacillin+Tazobactam / Amikacin,Gentamicin,Tobramyc…	htpB	(htpB) Hsp60, 60K heat shock protein HtpB [Hsp60 (VF0159)] [Legionella pneumophila subsp. pneumophila str. Philadelphia 1]
	KU302800	KU302800.1	Non-Mobilizable plasmid	IncX6	1..43333	43333	47.65	KPC-3	blaKPC-3	Beta-lactam	Amoxicillin,Amoxicillin+Clavulanic acid,Ampicillin,Ampicillin+Clavulanic acid,Aztreonam,Cefepime,Cefotaxime,Cefoxitin,Ceftazidime,Ertapenem,Imipenem,Meropenem,Piperacillin,Piperacillin+Tazobactam,Ticarcillin,Ticarcillin+Clavulanic acid	-	-		KU302802	KU302802.1	Mobilizable plasmid	IncC,IncR	1..132232	132232	52.31	NDM-1	aph(3'')-Ib / aph(6)-Id / dfrA12 / aadA2 / qacE / sul1 / blaNDM-1 / armA / msr(E) / mph(E) / sul2 / blaCTX-M-15	Aminoglycoside / Aminoglycoside / Folate&pathway&antagonist / Aminoglycoside / Disinfectant / Sulphonamide / Beta-lactam / Aminoglycoside / Macrolide,Streptogramin&B / Macrolide / Sulphonamide / Beta-lactam	Streptomycin / Streptomycin / Trimethoprim / Spectinomycin,Streptomycin / Benzylkonium Chloride,Ethidium Bromide, Chlorhexidine,Cetylpyridinium Chloride / Sulfamethoxazole / Amoxicillin,Amoxicillin+Clavulanic acid,Ampicillin,Ampicillin+Clavulanic acid,Cefepime,Cefixime,Cefotaxime,Cefoxitin,Ceftazidime,Ertapenem,Imipenem,Meropenem,Piperacillin,Piperacillin+Tazobactam / Amikacin,Gentamicin,Tobramyc…	htpB	(htpB) Hsp60, 60K heat shock protein HtpB [Hsp60 (VF0159)] [Legionella pneumophila subsp. pneumophila str. Philadelphia 1]
	KY399972	KY399972.1	Conjugative plasmid	NA	1..88213	88213	53.8	blaKPC-2	Beta-lactam	Amoxicillin,Amoxicillin+Clavulanic acid,Ampicillin,Ampicillin+Clavulanic acid,Aztreonam,Cefepime,Cefotaxime,Cefoxitin,Ceftazidime,Ertapenem,Imipenem,Meropenem,Piperacillin,Piperacillin+Tazobactam,Ticarcillin,Ticarcillin+Clavulanic acid	-	-	-		KY399974	KY399974.1	Conjugative plasmid	IncFIB(pB171),IncFII(Yp)	1..109361	109361	53.26	NDM-1	blaNDM-1	Beta-lactam	Amoxicillin,Amoxicillin+Clavulanic acid,Ampicillin,Ampicillin+Clavulanic acid,Cefepime,Cefixime,Cefotaxime,Cefoxitin,Ceftazidime,Ertapenem,Imipenem,Meropenem,Piperacillin,Piperacillin+Tazobactam	htpB	(htpB) Hsp60, 60K heat shock protein HtpB [Hsp60 (VF0159)] [Legionella pneumophila subsp. pneumophila str. Philadelphia 1]
	KY399973	KY399973.1	Conjugative plasmid	IncFII(Yp)	1..88213	88213	53.8	KPC-2	blaKPC-2	Beta-lactam	Amoxicillin,Amoxicillin+Clavulanic acid,Ampicillin,Ampicillin+Clavulanic acid,Aztreonam,Cefepime,Cefotaxime,Cefoxitin,Ceftazidime,Ertapenem,Imipenem,Meropenem,Piperacillin,Piperacillin+Tazobactam,Ticarcillin,Ticarcillin+Clavulanic acid	-	-		KY399975	KY399975.1	Conjugative plasmid	IncFIB(pB171),IncFII(Yp)	1..109325	109325	53.26	NDM-1	blaNDM-1	Beta-lactam	Amoxicillin,Amoxicillin+Clavulanic acid,Ampicillin,Ampicillin+Clavulanic acid,Cefepime,Cefixime,Cefotaxime,Cefoxitin,Ceftazidime,Ertapenem,Imipenem,Meropenem,Piperacillin,Piperacillin+Tazobactam	htpB	(htpB) Hsp60, 60K heat shock protein HtpB [Hsp60 (VF0159)] [Legionella pneumophila subsp. pneumophila str. Philadelphia 1]
	LC506716	LC506716.1	Conjugative plasmid	IncFII	1..88608	88608	52.68	NDM-5	mph(A) / blaTEM-1B / rmtB / blaNDM-5	Macrolide / Beta-lactam / Aminoglycoside / Beta-lactam	Erythromycin,Azithromycin,Spiramycin,Telithromycin / Amoxicillin,Ampicillin,Cephalothin,Piperacillin,Ticarcillin / Amikacin,Gentamicin,Tobramycin,Kanamycin,Arbekacin,Sisomicin,Isepamicin / Amoxicillin,Amoxicillin+Clavulanic acid,Ampicillin,Ampicillin+Clavulanic acid,Cefepime,Cefixime,Cefotaxime,Cefoxitin,Ceftazidime,Ertapenem,Imipenem,Meropenem,Piperacillin,Piperacillin+Tazobactam	-	-		LC507653	LC507653.1	Non-Mobilizable plasmid	ColKP3	1..6141	6141	52.19	blaOXA-232	blaOXA-232	Beta-lactam	Amoxicillin,Amoxicillin+Clavulanic acid,Ampicillin,Ampicillin+Clavulanic acid,Piperacillin,Piperacillin+Tazobactam	-	-
	LC506717	LC506717.1	Conjugative plasmid	IncFII	1..99015	99015	52.68	NDM-5	dfrA12 / aadA2 / qacE / sul1 / erm(B) / mph(A) / blaTEM-1B / rmtB / blaNDM-5	Folate&pathway&antagonist / Aminoglycoside / Disinfectant / Sulphonamide / Macrolide,Lincosamide,Streptogramin&B / Macrolide / Beta-lactam / Aminoglycoside / Beta-lactam	Trimethoprim / Spectinomycin,Streptomycin / Benzylkonium Chloride,Ethidium Bromide, Chlorhexidine,Cetylpyridinium Chloride / Sulfamethoxazole / Erythromycin,Lincomycin,Clindamycin,Quinupristin,Pristinamycin IA,Virginiamycin S / Erythromycin,Azithromycin,Spiramycin,Telithromycin / Amoxicillin,Ampicillin,Cephalothin,Piperacillin,Ticarcillin / Amikacin,Gentamicin,Tobramycin,Kanamycin,Arbekacin,Sisom…	-	-		LC507653	LC507653.1	Non-Mobilizable plasmid	ColKP3	1..6141	6141	52.19	blaOXA-232	blaOXA-232	Beta-lactam	Amoxicillin,Amoxicillin+Clavulanic acid,Ampicillin,Ampicillin+Clavulanic acid,Piperacillin,Piperacillin+Tazobactam	-	-
	LC506718	LC506718.1	Conjugative plasmid	IncFII	1..99033	99033	52.68	NDM-5	dfrA12 / aadA2 / qacE / sul1 / erm(B) / mph(A) / blaTEM-1B / rmtB / blaNDM-5	Folate&pathway&antagonist / Aminoglycoside / Disinfectant / Sulphonamide / Macrolide,Lincosamide,Streptogramin&B / Macrolide / Beta-lactam / Aminoglycoside / Beta-lactam	Trimethoprim / Spectinomycin,Streptomycin / Benzylkonium Chloride,Ethidium Bromide, Chlorhexidine,Cetylpyridinium Chloride / Sulfamethoxazole / Erythromycin,Lincomycin,Clindamycin,Quinupristin,Pristinamycin IA,Virginiamycin S / Erythromycin,Azithromycin,Spiramycin,Telithromycin / Amoxicillin,Ampicillin,Cephalothin,Piperacillin,Ticarcillin / Amikacin,Gentamicin,Tobramycin,Kanamycin,Arbekacin,Sisom…	-	-		LC507653	LC507653.1	Non-Mobilizable plasmid	ColKP3	1..6141	6141	52.19	blaOXA-232	blaOXA-232	Beta-lactam	Amoxicillin,Amoxicillin+Clavulanic acid,Ampicillin,Ampicillin+Clavulanic acid,Piperacillin,Piperacillin+Tazobactam	-	-
	LC506718	LC506718.1	Conjugative plasmid	IncFII	1..99033	99033	52.68	NDM-5	dfrA12 / aadA2 / qacE / sul1 / erm(B) / mph(A) / blaTEM-1B / rmtB / blaNDM-5	Folate&pathway&antagonist / Aminoglycoside / Disinfectant / Sulphonamide / Macrolide,Lincosamide,Streptogramin&B / Macrolide / Beta-lactam / Aminoglycoside / Beta-lactam	Trimethoprim / Spectinomycin,Streptomycin / Benzylkonium Chloride,Ethidium Bromide, Chlorhexidine,Cetylpyridinium Chloride / Sulfamethoxazole / Erythromycin,Lincomycin,Clindamycin,Quinupristin,Pristinamycin IA,Virginiamycin S / Erythromycin,Azithromycin,Spiramycin,Telithromycin / Amoxicillin,Ampicillin,Cephalothin,Piperacillin,Ticarcillin / Amikacin,Gentamicin,Tobramycin,Kanamycin,Arbekacin,Sisom…	-	-		LC507653	LC507653.1	Non-Mobilizable plasmid	ColKP3	1..6141	6141	52.19	blaOXA-232	blaOXA-232	Beta-lactam	Amoxicillin,Amoxicillin+Clavulanic acid,Ampicillin,Ampicillin+Clavulanic acid,Piperacillin,Piperacillin+Tazobactam	-	-
	LC506720	LC506720.1	Conjugative plasmid	IncFII	1..99024	99024	52.68	NDM-5	dfrA12 / aadA2 / qacE / sul1 / erm(B) / mph(A) / blaTEM-1B / rmtB / blaNDM-5	Folate&pathway&antagonist / Aminoglycoside / Disinfectant / Sulphonamide / Macrolide,Lincosamide,Streptogramin&B / Macrolide / Beta-lactam / Aminoglycoside / Beta-lactam	Trimethoprim / Spectinomycin,Streptomycin / Benzylkonium Chloride,Ethidium Bromide, Chlorhexidine,Cetylpyridinium Chloride / Sulfamethoxazole / Erythromycin,Lincomycin,Clindamycin,Quinupristin,Pristinamycin IA,Virginiamycin S / Erythromycin,Azithromycin,Spiramycin,Telithromycin / Amoxicillin,Ampicillin,Cephalothin,Piperacillin,Ticarcillin / Amikacin,Gentamicin,Tobramycin,Kanamycin,Arbekacin,Sisom…	-	-		LC507653	LC507653.1	Non-Mobilizable plasmid	ColKP3	1..6141	6141	52.19	blaOXA-232	blaOXA-232	Beta-lactam	Amoxicillin,Amoxicillin+Clavulanic acid,Ampicillin,Ampicillin+Clavulanic acid,Piperacillin,Piperacillin+Tazobactam	-	-
	MH523448	MH523448.1	Conjugative plasmid	IncFIA,IncFIB(AP001918),IncFII,IncFII	1..120614	120614	50.58	NDM-1	blaNDM-1 / sul1 / qacE / aadA2 / dfrA12 / tet(B)	Beta-lactam / Sulphonamide / Disinfectant / Aminoglycoside / Folate&pathway&antagonist / Tetracycline	Amoxicillin,Amoxicillin+Clavulanic acid,Ampicillin,Ampicillin+Clavulanic acid,Cefepime,Cefixime,Cefotaxime,Cefoxitin,Ceftazidime,Ertapenem,Imipenem,Meropenem,Piperacillin,Piperacillin+Tazobactam / Sulfamethoxazole / Benzylkonium Chloride,Ethidium Bromide, Chlorhexidine,Cetylpyridinium Chloride / Spectinomycin,Streptomycin / Trimethoprim / Doxycycline,Tetracycline,Minocycline	-	-		MH523449	MH523449.1	Non-Mobilizable plasmid	ColKP3	1..6141	6141	52.22	blaOXA-232	blaOXA-232	Beta-lactam	Amoxicillin,Amoxicillin+Clavulanic acid,Ampicillin,Ampicillin+Clavulanic acid,Piperacillin,Piperacillin+Tazobactam	-	-
	MT648513	MT648513.1	Mobilizable plasmid	IncFII(pHN7A8),IncR	1..129869	129869	54.49	KPC-2	blaCTX-M-65 / fosA3 / blaTEM-1B / rmtB / blaSHV-12 / blaKPC-2 / catA2	Beta-lactam / Fosfomycin / Beta-lactam / Aminoglycoside / Beta-lactam / Beta-lactam / Phenicol	Amoxicillin,Ampicillin,Aztreonam,Cefepime,Cefotaxime,Ceftazidime,Ceftriaxone,Piperacillin,Ticarcillin / Fosfomycin / Amoxicillin,Ampicillin,Cephalothin,Piperacillin,Ticarcillin / Amikacin,Gentamicin,Tobramycin,Kanamycin,Arbekacin,Sisomicin,Isepamicin / Amoxicillin,Ampicillin,Aztreonam,Cefepime,Cefotaxime,Ceftazidime,Ceftriaxone,Piperacillin,Ticarcillin / Amoxicillin,Amoxicillin+Clavulanic acid,Am…	-	-		MT648512	MT648512.1	Conjugative plasmid	IncFIB(pNDM-Mar),IncHI1B(pNDM-MAR)	1..347365	347365	46.82	NDM-1	mph(A) / sul1 / qacE / dfrA5 / aph(3')-Ia / blaNDM-1 / armA / msr(E) / mph(E) / qnrS1	Macrolide / Sulphonamide / Disinfectant / Folate&pathway&antagonist / Aminoglycoside / Beta-lactam / Aminoglycoside / Macrolide,Streptogramin&B / Macrolide / Fluoroquinolone	Erythromycin,Azithromycin,Spiramycin,Telithromycin / Sulfamethoxazole / Benzylkonium Chloride,Ethidium Bromide, Chlorhexidine,Cetylpyridinium Chloride / Trimethoprim / Neomycin,Kanamycin,Lividomycin,Paromomycin,Ribostamycin / Amoxicillin,Amoxicillin+Clavulanic acid,Ampicillin,Ampicillin+Clavulanic acid,Cefepime,Cefixime,Cefotaxime,Cefoxitin,Ceftazidime,Ertapenem,Imipenem,Meropenem,Piperacillin,Pi…	rmpA / iucA / iucB / iucC / iucD / iutA / rmpA2	(rmpA) regulator of mucoid phenotype RmpA [RmpA (VF0570)] [Klebsiella pneumoniae subsp. pneumoniae NTUH-K2044] / (iucA) aerobactin Synthetase IucA [Aerobactin (VF0565)] [Klebsiella pneumoniae subsp. pneumoniae NTUH-K2044] / (iucB) N-acetyltransferase IucB [Aerobactin (VF0565)] [Klebsiella pneumoniae subsp. pneumoniae NTUH-K2044] / (iucC) aerobactin siderophore biosynthesis protein IucC [Aerobacti…
	MW245021	MW245021.1	Mobilizable plasmid	IncR	1..85594	85594	55.76	KPC-2	blaKPC-2 / blaSHV-12	Beta-lactam / Beta-lactam	Amoxicillin,Amoxicillin+Clavulanic acid,Ampicillin,Ampicillin+Clavulanic acid,Aztreonam,Cefepime,Cefotaxime,Cefoxitin,Ceftazidime,Ertapenem,Imipenem,Meropenem,Piperacillin,Piperacillin+Tazobactam,Ticarcillin,Ticarcillin+Clavulanic acid / Amoxicillin,Ampicillin,Aztreonam,Cefepime,Cefotaxime,Ceftazidime,Ceftriaxone,Piperacillin,Ticarcillin	-	-		MW245020	MW245020.1	Conjugative plasmid	IncL	1..97179	97179	52.45	OXA-48	blaOXA-48 / blaSHV-12	Beta-lactam / Beta-lactam	Amoxicillin,Amoxicillin+Clavulanic acid,Ampicillin,Ampicillin+Clavulanic acid,Imipenem,Meropenem,Piperacillin,Piperacillin+Tazobactam / Amoxicillin,Ampicillin,Aztreonam,Cefepime,Cefotaxime,Ceftazidime,Ceftriaxone,Piperacillin,Ticarcillin	-	-
	OL988823	OL988823.1	Conjugative plasmid	NA	1..105561	105561	52.81	KPC-2	blaKPC-2	Beta-lactam	Amoxicillin,Amoxicillin+Clavulanic acid,Ampicillin,Ampicillin+Clavulanic acid,Aztreonam,Cefepime,Cefotaxime,Cefoxitin,Ceftazidime,Ertapenem,Imipenem,Meropenem,Piperacillin,Piperacillin+Tazobactam,Ticarcillin,Ticarcillin+Clavulanic acid	-	-		OL988824	OL988824.1	Conjugative plasmid	IncFIB(pB171),IncFII(Yp)	1..110709	110709	54.84	NDM-1	sul1 / rmtC / blaNDM-1	Sulphonamide / Aminoglycoside / Beta-lactam	Sulfamethoxazole / Amikacin,Gentamicin,Tobramycin,Kanamycin,Arbekacin,Sisomicin,Isepamicin / Amoxicillin,Amoxicillin+Clavulanic acid,Ampicillin,Ampicillin+Clavulanic acid,Cefepime,Cefixime,Cefotaxime,Cefoxitin,Ceftazidime,Ertapenem,Imipenem,Meropenem,Piperacillin,Piperacillin+Tazobactam	htpB	(htpB) Hsp60, 60K heat shock protein HtpB [Hsp60 (VF0159)] [Legionella pneumophila subsp. pneumophila str. Philadelphia 1]

## Sheet: Virulence predictedbyVFanalyzer
Legend: Virulence gene prediction by VFanalyzer of 47 double carbapenemases producing strains with fully assembled plasmid sequences.
Plasmid 1	CP091179.1	KP868646.1	KY399973.1	KY399972.1	CP092494.1	CP039826.1	CP039831.1	OL988823.1	CP038279.1	CP091049.1	CP039798.1	CP039815.1	CP039805.1	CP039810.1	CP026589.1	MT648513.1	CP039820.1	KP987215.1	CP034324.1	CP069172.1	CM010658.1	CP030134.1	MW245021.1	CP097344.1	KU302800.1	KU302800.1.1	CP083703.1	CP025965.2	CP006799.1	MH523448.1	CP031736.1	CP023923.1	CP024039.1	CP016035.1	CP014478.1	JQ001791.1	KF208467.1	CP046043.1	CP041930.1	CP080366.1	LC506717.1	LC506718.1	LC506718.1.1	LC506720.1	LC506716.1	CP041957.1	CP024805.1
pilW	0	1	1	1	0	0	0	0	0	0	0	0	0	1	1	1	1	0	1	0	0	0	0	0	0	0	0	0	0	0	0	0	0	0	0	0	0	0	1	1	0	0	0	0	0	0	0
pilS	0	0	0	0	0	0	0	1	0	0	0	0	0	0	0	0	0	1	0	0	0	0	0	0	0	0	0	0	0	0	0	0	0	0	0	0	0	0	0	0	0	0	0	0	0	0	0
pilQ	0	0	0	0	0	0	0	1	0	0	0	0	0	0	0	0	0	1	0	0	0	0	0	0	0	0	0	0	0	0	0	0	0	0	0	0	0	0	0	0	0	0	0	0	0	0	0
Capsule	0	0	0	0	0	0	0	0	0	0	0	0	0	0	0	0	0	0	0	0	0	0	0	0	0	0	0	0	0	0	0	0	0	0	1	0	0	0	0	0	0	0	0	0	0	0	0
Aerobactin	0	0	0	0	0	0	0	0	0	0	0	0	0	0	0	0	0	0	0	0	0	0	0	0	0	0	0	0	0	0	0	0	0	0	0	0	0	0	0	0	0	0	0	0	0	0	0
RmpA	0	0	0	0	0	0	0	0	0	0	0	0	0	0	0	0	0	0	0	0	0	0	0	0	0	0	0	0	0	0	0	0	0	0	0	0	0	0	0	0	0	0	0	0	0	0	0
T4SS effectors	0	0	0	0	0	1	1	0	0	0	0	0	0	0	0	0	0	0	0	0	0	0	0	0	0	0	0	0	0	0	0	0	0	0	0	0	0	0	0	0	0	0	0	0	0	0	0
Virulence Gene htpB	0	0	0	0	0	0	0	0	0	0	0	0	0	0	0	0	0	0	0	0	0	0	0	0	0	0	0	1	0	0	0	0	0	0	0	0	0	0	1	1	0	0	0	0	0	0	0
Plasmid 2	CP091177.1	KP868647.1	KY399975.1	KY399974.1	CP092495.1	CP039824.1	CP039829.1	OL988824.1	CP038280.1	CP091052.1	CP039800.1	CP039817.1	CP039806.1	CP039811.1	CP026590.1	MT648512.1	CP039821.1	KP987216.1	CP034323.1	CP069173.1	CM010659.1	CP030135.1	MW245020.1	CP097345.1	KU302801.1	KU302802.1	CP083702.1	CP025964.2	CP006802.1	MH523449.1	CP031737.1	CP023924.1	CP024042.1	CP016038.1	CP014479.1	CP010351.1	KF208466.1	CP046044.1	CP041931	CP080367.1	LC507653.1	LC507653.1.1	LC507653.1.2	LC507653.1.3	LC507653.1.4	LC507653.1.5	LC507653.1.6
pilW	0	0	0	0	0	0	0	0	0	0	0	0	0	0	0	0	0	0	0	1	0	0	0	0	0	0	0	0	0	0	0	0	0	0	0	0	0	0	0	0	0	0	0	0	0	0	0
pilS	0	0	0	0	0	0	0	0	0	0	0	0	0	0	0	0	0	0	0	0	0	0	0	0	0	0	0	0	0	0	0	0	0	0	0	0	0	0	0	0	0	0	0	0	0	0	0
pilQ	0	0	0	0	0	0	0	0	0	0	0	0	0	0	0	0	0	0	0	0	0	0	0	0	0	0	0	0	0	0	0	0	0	0	0	0	0	0	0	0	0	0	0	0	0	0	0
Capsule	0	0	0	0	0	0	0	0	0	0	0	0	0	0	0	0	0	0	0	0	0	0	0	0	0	0	0	0	0	0	0	0	0	0	0	1	0	0	0	0	0	0	0	0	0	0	0
Aerobactin	0	0	0	0	0	0	0	0	0	0	0	0	0	0	0	1	0	0	0	0	0	0	0	0	0	0	0	0	0	0	0	0	0	0	0	0	0	0	0	0	0	0	0	0	0	0	0
RmpA	0	0	0	0	0	0	0	0	0	0	0	0	0	0	0	1	0	0	0	0	0	0	0	0	0	0	0	0	0	0	0	0	0	0	0	0	0	0	0	0	0	0	0	0	0	0	0
T4SS effectors	0	0	0	0	0	0	0	0	0	0	0	0	0	0	0	0	0	0	0	0	0	0	0	0	0	0	0	0	0	0	0	0	0	0	0	0	0	0	0	0	0	0	0	0	0	0	0
Virulence Gene htpB	0	1	1	1	1	1	1	1	1	1	0	0	0	1	1	0	1	1	0	0	0	0	0	0	1	1	0	0	0	0	0	0	0	0	0	0	0	0	0	0	0	0	0	0	0	0	0
Plasmid 1+2	CP091179.1	KP868646.1	KY399973.1	KY399972.1	CP092494.1	CP039826.1	CP039831.1	OL988823.1	CP038279.1	CP091049.1	CP039798.1	CP039815.1	CP039805.1	CP039810.1	CP026589.1	MT648513.1	CP039820.1	KP987215.1	CP034324.1	CP069172.1	CM010658.1	CP030134.1	MW245021.1	CP097344.1	KU302800.1	KU302800.1.1	CP083703.1	CP025965.2	CP006799.1	MH523448.1	CP031736.1	CP023923.1	CP024039.1	CP016035.1	CP014478.1	JQ001791.1	KF208467.1	CP046043.1	CP041930.1	CP080366.1	LC506717.1	LC506718.1	LC506718.1.1	LC506720.1	LC506716.1	CP041957.1	CP024805.1
pilW	0	1	1	1	0	0	0	0	0	0	0	0	0	1	1	1	1	0	1	1	0	0	0	0	0	0	0	0	0	0	0	0	0	0	0	0	0	0	1	1	0	0	0	0	0	0	0
pilS	0	0	0	0	0	0	0	1	0	0	0	0	0	0	0	0	0	1	0	0	0	0	0	0	0	0	0	0	0	0	0	0	0	0	0	0	0	0	0	0	0	0	0	0	0	0	0
pilQ	0	0	0	0	0	0	0	1	0	0	0	0	0	0	0	0	0	1	0	0	0	0	0	0	0	0	0	0	0	0	0	0	0	0	0	0	0	0	0	0	0	0	0	0	0	0	0
Capsule	0	0	0	0	0	0	0	0	0	0	0	0	0	0	0	0	0	0	0	0	0	0	0	0	0	0	0	0	0	0	0	0	0	0	1	1	0	0	0	0	0	0	0	0	0	0	0
Aerobactin	0	0	0	0	0	0	0	0	0	0	0	0	0	0	0	1	0	0	0	0	0	0	0	0	0	0	0	0	0	0	0	0	0	0	0	0	0	0	0	0	0	0	0	0	0	0	0
RmpA	0	0	0	0	0	0	0	0	0	0	0	0	0	0	0	1	0	0	0	0	0	0	0	0	0	0	0	0	0	0	0	0	0	0	0	0	0	0	0	0	0	0	0	0	0	0	0
T4SS effectors	0	0	0	0	0	1	1	0	0	0	0	0	0	0	0	0	0	0	0	0	0	0	0	0	0	0	0	0	0	0	0	0	0	0	0	0	0	0	0	0	0	0	0	0	0	0	0
Virulence Gene htpB	0	1	1	1	1	1	1	1	1	1	0	0	0	1	1	0	1	1	0	0	0	0	0	0	1	1	0	1	0	0	0	0	0	0	0	0	0	0	1	1	0	0	0	0	0	0	0
